# Supplementary material for: Mediator kinase inhibition reverses castration resistance of advanced prostate cancer
Source: J Clin Invest. 2024 Mar 28;134(10):e176709. doi: 10.1172/JCI176709 (PMC11093614; doi:10.1172/JCI176709)
Supplement: Supporting data values [file jci-134-176709-s026.xlsx]

## Sheet: Fig.1B
		Prostate Adenocarcinoma	Prostate Small Cell Carcinoma	Immortalized Epithelial Cells, Prostate	Hyperplasia, Prostate
	AR log2(TPM+1)	CDK19 log2(TPM+1)
SHMAC4	0	2.38405
SHMAC5	0	2.66903
MDAPCA2B	5.36877	6.29444
22RV1	7.45047	5.72192
PRECLH	0.028569			2.05658
PC3	0.028569	2.34767
P4E6	0	2.68032
NCIH660	0.042644		5.19928
WPE1NA22	0	2.95047
BPH1	0				2.15056
LNCAPCLONEFGC	6.30652	5.52011
VCAP	8.6961	6.11166

## Sheet: Fig.1D
	KLK3			CDK19			CDK8
FBS	0.0536	0.0457	0.0476	0.0402	0.0359	0.0399	0.00621	0.0057	0.00613
CSS	0.00466	0.00306	0.00317	0.0423	0.0296	0.0301	0.0116	0.00813	0.00983
CSS-R1881(0.1nM)	0.0143	0.0156	0.0151	0.0396	0.0386	0.0439	0.00772	0.00893	0.00907
CSS-R1881(1nM)	0.0659	0.0737	0.0749	0.0546	0.0606	0.0566	0.00487	0.00529	0.00504
CSS-R1881(10nM)	0.101	0.106	0.125	0.0735	0.0768	0.0792	0.0058	0.00502	0.00588

## Sheet: Fig.2E
	Rv1-WT_FBS_SNX631	Rv1-WT_CSS_SNX631
DHRS2	-1.61661	-2.43758
HOXA-AS3	-2.23155	-1.31707
CNTD1	-1.57507	-1.39782
ALB	-1.45517	-1.44004
UGT2B10	-1.52221	-1.35053
NKILA	-1.47195	-0.98449
LAMP3	-1.05651	-1.35815
TXNIP	-0.88973	-1.48839
UGT2B15	-1.17086	-1.18411
SLC45A3	-1.25102	-0.92089
HERC5	-1.31173	-0.80382
DMGDH	-0.67208	-1.43872
HABP2	-0.98689	-1.08736
EGR1	-0.926	-1.11607
H1-0	-0.82426	-1.19207
ENSG00000287064	-1.02596	-0.98697
RELN	-0.64402	-1.30038
PROC	-1.23373	-0.7025
BEST1	-0.78961	-1.08209
TCN2	-0.7698	-1.10123
PTHLH	-1.08613	-0.77008
CHAC1	-0.86081	-0.9715
SDC4	-0.96339	-0.82094
CCDC144NL	-0.45882	-1.27246
YPEL3	-0.967	-0.68857
H19	-0.83992	-0.77514
COL10A1	-0.96644	-0.64604
SEMA3E	-0.89842	-0.68537
H2BC21	-1.01958	-0.56144
ENSG00000255182	-0.85663	-0.72245
CDCA7L	-0.84629	-0.72854
GNG13	-0.79695	-0.75802
PTPN21	-0.7409	-0.81203
NIBAN1	-0.71972	-0.81826
LARP6	-0.58755	-0.92184
DDX60	-0.52507	-0.96438
KLK3	-1.06271	-0.42335
PCDHB8	-0.43837	-1.04668
H2BC20P	-0.80817	-0.67036
WNT5A	-0.49075	-0.98603
HOXA7	-0.7191	-0.74849
CLIC3	-0.74562	-0.71359
DDIT3	-0.74128	-0.70579
TSPAN12	-0.77452	-0.65504
TLCD2	-0.44903	-0.98021
MYRIP	-0.84044	-0.58749
ENSG00000259383	-0.75905	-0.66731
DHRS3	-0.61125	-0.81421
CCDC102A	-0.40924	-1.01358
LMOD1	-0.51492	-0.90131
HERC6	-0.8288	-0.58648
TRGC1	-0.92509	-0.48242
NEAT1	-0.51988	-0.88322
TARP	-0.94292	-0.45633
ENSG00000204429	-0.78086	-0.60429
ENSG00000223831	-0.66052	-0.72302
OLMALINC	-0.68613	-0.6914
ENSG00000289281	-0.57206	-0.80253
VWA2	-0.77654	-0.59683
LINC00865	-0.50626	-0.86654
JUN	-0.62502	-0.73168
PRR15-DT	-0.51607	-0.83916
FIBIN	-0.21964	-1.12246
ENSG00000285133	-0.62286	-0.71371
ORAI3	-0.63731	-0.69923
HSPB6	-0.71318	-0.62034
ENSG00000278144	-0.45551	-0.85281
EFNB3	-0.55084	-0.75229
ALPL	-0.6757	-0.60474
PCDHB14	-0.64025	-0.63962
ZNF165	-0.70583	-0.56126
ENSG00000266680	-0.80743	-0.43745
ENSG00000284707	-0.5727	-0.67013
ASNS	-0.57265	-0.66747
ATP10D	-0.48538	-0.75471
VPS9D1	-0.47188	-0.76724
SLC7A11	-0.54603	-0.69195
PER3	-0.57863	-0.65468
GPRIN2	-0.39943	-0.82829
PCDHB13	-0.50832	-0.70395
BMF	-0.47968	-0.72843
ERICH2	-0.16519	-1.03965
TEF	-0.54604	-0.65788
DDAH2	-0.55984	-0.64145
ENSG00000278050	-0.50338	-0.69217
ENSG00000289261	-0.57918	-0.61424
APOL6	0	-1.19066
KIAA0513	-0.46439	-0.71732
ENSG00000251095	-0.73951	-0.44067
NUPR1	-0.41789	-0.74369
FREM2	-0.41772	-0.74277
CMKLR2	0	-1.15933
GALNS	-0.48156	-0.66991
HMGCS1	-0.87769	-0.27128
ANKRD29	-0.74753	-0.39702
FMOD	-0.41649	-0.72362
ENSG00000277599	-0.40435	-0.73549
MR1	-0.4581	-0.67669
BAIAP2-DT	-0.4612	-0.66754
SHC2	-0.38458	-0.74018
NUDT14	-0.45765	-0.66638
DNAH10OS	-0.43325	-0.69
ENSG00000289754	-0.38274	-0.74025
IL6R	-0.45345	-0.66603
SHISA4	-0.49985	-0.61901
LAMA3	-0.41747	-0.6987
FIGN	-0.36608	-0.7318
CLDN7	-0.43543	-0.65995
GPR85	-0.49975	-0.59183
MLLT3	-0.46517	-0.62029
TMEM140	0	-1.08519
SOX9	-0.68412	-0.40039
VWA5A	-0.41543	-0.66575
HERPUD1	-0.66331	-0.41599
ENSG00000233491	-0.47688	-0.58809
ENSG00000230393	-0.72014	-0.34297
BVES	-0.2673	-0.79562
KBTBD11	-0.38918	-0.66536
TNFAIP8L1	-0.39413	-0.65905
PCK2	-0.36196	-0.69074
DBP	-0.44797	-0.60295
FOXN3	-0.42552	-0.61688
JDP2	-0.39338	-0.64876
ENSG00000278952	-0.89684	-0.13548
LINC03015	-0.60842	-0.41872
GAB1	-0.41756	-0.6095
PANX2	-0.18628	-0.83507
MBOAT2	-0.59707	-0.42296
KDM5B	-0.41628	-0.60225
ENSG00000289915	-0.30757	-0.70991
ATF5	-0.35413	-0.66206
LRP1	-0.35656	-0.65955
ARHGEF2	-0.38837	-0.62738
ALDH3B1	-0.66859	-0.34406
TRIM21	-0.30463	-0.70632
ERMAP	-0.40503	-0.60062
PARP14	-0.23914	-0.76253
ENSG00000262302	-0.40458	-0.59539
HSPA5	-0.78497	-0.21087
HKDC1	0	-0.98845
ENSG00000286176	0	-0.98435
AASS	-0.39166	-0.59141
LINC00623	-0.16674	-0.81408
NPHS1	-0.25562	-0.72506
RAB3IL1	-0.63775	-0.34277
PLEKHG2	-0.36772	-0.60894
KIF20A	-0.31556	-0.65903
SQSTM1	-0.38319	-0.58819
GTPBP2	-0.18032	-0.77584
KRTAP5-AS1	-0.25752	-0.69844
DDX60L	0	-0.95517
PDGFC	-0.19169	-0.75037
CAPN5	-0.19356	-0.74627
CLGN	-0.29231	-0.645
PTPDC1	-0.2653	-0.6717
LINC00624	-0.2672	-0.65911
PTPN14	-0.1762	-0.74069
ABHD8	-0.02475	-0.8877
SP110	-0.1751	-0.72661
ERVE-1	-0.23068	-0.66316
ENSG00000170846	-0.74608	-0.14718
VEGFB	-0.58654	-0.30667
CALCA	-0.18835	-0.70249
ENSG00000272070	-0.13377	-0.75647
TMED6	-0.65305	-0.2338
PCDHB2	-0.59893	-0.28582
ACADL	-0.59304	-0.2901
AREG	0	-0.88302
PPP1R15A	-0.23712	-0.6365
SLC25A36	-0.28154	-0.59073
TRIP10	-0.15484	-0.71611
SH2D6	0	-0.8647
CNKSR3	-0.62919	-0.22783
ENSG00000286058	-0.1556	-0.70141
IRF1	-0.12204	-0.73268
DTX3	-0.2319	-0.62038
INSIG1	-0.66136	-0.18046
LINC02967	-0.22881	-0.61295
NEBL	-0.12478	-0.70343
SNX24	-0.22901	-0.58827
PJA1	-0.12201	-0.68044
FOXP2	-0.15644	-0.61809
GTF2IRD2B	-0.00107	-0.77215
TBC1D4	-0.1165	-0.64514
LHX9	-0.0541	-0.70741
NUAK1	-0.09959	-0.65876
CPN1	-0.75688	0
ASS1	-0.08506	-0.66666
WARS1	-0.16067	-0.58779
LINC01287	-0.09061	-0.6563
SQOR	-0.0348	-0.71077
ENSG00000285169	0	-0.72373
GYG2	0.053365	-0.77449
PARP11	0	-0.71602
ENSG00000286230	0	-0.70889
GAP43	0	-0.70668
VEGFC	-0.73026	0.029197
TSLP	-0.02371	-0.67129
SLC22A31	-0.77466	0.088114
KLK2	-0.71914	0.05046
CT45A10	0	-0.66711
SOWAHC	-0.03391	-0.62475
CADM2	-0.59381	-0.05748
ENSG00000286268	-0.59199	-0.05532
HSP90B1	-0.67998	0.072896
ZNF594	0.102194	-0.70611
BEX2	-0.00718	-0.59452
PLEKHH2	0.044096	-0.60574
PDIA4	-0.67053	0.127375
SH3BGR	0.146047	-0.6684
HECW2	0.214193	-0.67841
QRICH2	0.230597	-0.63889
HES2	-0.28599	0.791279
COLCA1	-0.19356	0.738919
HLX	-0.03324	0.60522
SLITRK6	0.608227	-0.02452
ZNF503-AS2	-0.09962	0.696875
BMX	0	0.597973
NHS	0.001175	0.601524
BID	-0.02287	0.631433
OSR1	0	0.61208
NDRG1	-0.01793	0.654077
LINC02875	0	0.643089
HPSE	0.051312	0.624492
DIO2	0	0.677801
NKX1-2	0.092142	0.596206
PAQR5	0.083425	0.616536
NR4A2	0.122627	0.587469
SLC6A10P	0.115185	0.596503
ANO4	0	0.712285
DLX2	0.111503	0.601738
LINC00511	0.058342	0.65513
SH3TC2	0	0.717713
DIRAS2	0	0.728017
RHOF	0.123276	0.610971
ZBTB20	0.627563	0.127371
C19orf48	0.156174	0.615939
LRRC75B	0.139353	0.644468
ENSG00000259976	0.628273	0.159117
FLJ20021	0.201929	0.586537
SERHL	0	0.789027
ITPRID2-DT	0.110712	0.68045
SP8	0.118788	0.674762
TRIM3	0.104744	0.694265
HTR7	0	0.805915
CCDC113	0.686568	0.122525
PKP1	0.011749	0.799978
HAPLN3	0.08408	0.730794
ADAMTS9	0	0.828122
SCARA3	0.208808	0.620069
GCK	0.166641	0.662877
SOAT1	0.151628	0.678081
TWIST1	0.187274	0.643135
SRPX	0.069939	0.765166
CHRM1	0.244265	0.59131
SERPINI1	0.225296	0.619656
CEMIP	0.246354	0.601549
MYC	0.064012	0.78657
SHISA8	0.238098	0.613318
BCYRN1	0.588752	0.267846
PCP4	0.85669	0
KLK1	0.268247	0.589607
GRM3	0	0.866343
ENSG00000280219	0	0.879404
MRAP2	0	0.882517
C2CD4D	0.131959	0.751353
CAVIN1	0.591863	0.296198
SEMA3D	0.944154	-0.05502
AVPR1A	0.076048	0.81504
TGFB2	0	0.892637
S100A6	0.105606	0.788649
STARD13	0.281084	0.613886
GMPR	0.306111	0.590822
KRT80	0	0.899976
REG4	0	0.902403
TSC22D1	0.267275	0.644281
PRSS23	0.187288	0.727069
LINC00536	0	0.919485
ENTPD2	0.274208	0.646889
ECEL1	0	0.921335
ZBTB16	0.288716	0.633011
TBX22	0	0.923597
SELENBP1	0.328103	0.597548
KCNMB4	0.155398	0.772232
MAF	0	0.929793
ITGB8	0.326283	0.603947
COLEC12	0.337513	0.593836
ENC1	0.26051	0.675864
CSPG5	0.234506	0.703341
LPL	0.247462	0.693035
LFNG	0.04962	0.892509
COL3A1	0	0.962181
FFAR2	0	0.96698
GRIA4	0.245747	0.721464
MUCL1	0	0.969484
FREM1	0.287927	0.685932
SLC2A11	0.621298	0.358229
SDC2	0.247008	0.732942
CHST2	0.339342	0.64455
PTPRB	0.161159	0.826775
LINC01619	0	1.0017
STEAP1	0.373705	0.628963
PTCHD1	0.241887	0.76133
APCDD1	0.172945	0.832782
ZNF488	1.00696	0
RIMKLB	0.219673	0.790468
TFCP2	0	1.01073
SYT12	0.636369	0.380613
C2orf27A	0.423722	0.593603
BANK1	0	1.02418
HSD11B2	0.242985	0.783917
PPP3CA	0.432942	0.594207
WDR75	0.366626	0.663853
RND1	0.417317	0.615866
SLC2A6	0.43844	0.595559
CYP4F8	1.03652	0
IER5L	0.430883	0.606939
BMP6	0.25439	0.783658
C1orf21	0.354183	0.684035
AKR1C3	0.591027	0.447327
CLDN3	0.434938	0.605956
NPY2R	0.110137	0.93253
ADCYAP1	0.429093	0.613657
ADAMTS1	0.441375	0.601532
TMEM47	0.361097	0.683894
TARBP1	0.401548	0.643885
EFCAB10	0.378987	0.668001
GUCY1A1	0.372332	0.677657
AXIN2	0.43661	0.614603
NAALADL2	0.787455	0.264166
TLL1	0.39148	0.666274
PITPNM3	0.689149	0.369004
CCDC177	0.203897	0.855637
HLA-DQB2	0.412504	0.651834
KCNK12	0.412291	0.652212
MAFB	0.460432	0.606306
SPATA33	0.404818	0.661946
STARD3NL	0.462393	0.605605
ZNF789	0.31132	0.757725
TEX14	0.43325	0.637762
CA8	0.379986	0.693153
ST3GAL5	0.394481	0.681137
VSIG10L	0.260968	0.818702
FAR2P2	1.01028	0.072189
SLC16A3	0.206451	0.880031
CYP4F35P	0.239117	0.849044
ATP2A3	0.25579	0.838657
KIF21B	0.679307	0.417159
PHLDA1	0.228156	0.868541
KCNK3	0.609543	0.492708
SLC4A10	0.728874	0.374949
ATMIN	0.503509	0.600977
DGKG	0.700355	0.40579
TOX3	0.611232	0.495499
HMGCS2	0.379248	0.73172
NCAM2	0.513958	0.598778
ADGRL3	0.33711	0.777941
LMO3	0.329896	0.78625
PHEX	0.647491	0.471909
ARHGAP29	0.46297	0.656604
GNPTAB	0.509311	0.612645
SCNN1A	0.414124	0.708681
RUNX3	0.480842	0.648857
ITGB5	0.438677	0.6917
PPARGC1A	0.479118	0.651506
BORCS5	0.489859	0.641645
SCG2	0.189481	0.947556
VIPR1	0.316899	0.820208
C1QL4	0.466233	0.673386
ENSG00000259457	0.286148	0.860988
CDR2L	0.606708	0.541245
TMEM45B	0.456789	0.694589
HDAC9	0.378013	0.773995
PLA2G4A	0.392038	0.760295
DHRS1	0.533096	0.620367
ATP12A	0	1.16163
GC	0.806839	0.357584
PART1	0.603102	0.566033
FAM111A	0.505137	0.665169
ALX4	0.552911	0.619145
IP6K3	0	1.17317
MCIDAS	0.248867	0.926549
RBP7	0.793687	0.383903
POF1B	0.711105	0.469202
PPP1R1A	0.115299	1.06971
GALNT10	0.704626	0.48331
GLRX	0.506541	0.689243
RPS6KL1	0.718894	0.478153
ITGA4	0.814709	0.386717
ENSG00000267881	0.522494	0.681123
CLVS2	0.439033	0.764923
MIR4500HG	0.464335	0.739678
NFKBIZ	0.793514	0.415921
TSPAN1	0.460025	0.752899
TUBA4A	0.627345	0.58676
CCDC160	0.476248	0.741089
NR4A1	0.422953	0.794505
HEY1	0.446384	0.772366
MYOF	0.627735	0.60154
ENSG00000286221	0.530528	0.704208
BDP1	0.559343	0.676228
AFAP1L1	0.728752	0.509047
AMD1	0.468742	0.771352
PDE3A	0.388327	0.851863
PLAAT3	0.717946	0.525605
CP	0.850805	0.393847
OGFRP1	0.539328	0.708171
SLC47A1	0.52731	0.723285
DUSP6	0.636091	0.61762
EPPK1	0.941407	0.31264
LRFN5	0.588821	0.666663
XK	0.5119	0.747038
SLC17A6	0.590655	0.668522
NCMAP	0.775181	0.484884
PLA2G7	0.580394	0.682733
LHFPL6	0.644655	0.619955
IER3	0.59111	0.676384
SPX	1.03265	0.235966
FABP5	0.464398	0.806492
CSRNP2	0.561703	0.711756
GALNT16	0.539541	0.733939
CHPT1	0.596953	0.676598
RFX6	1.27686	0
PCAT14	0.592597	0.688451
ESPN	0.55235	0.729322
CAMKV	0.699527	0.584843
GTF2H2B	0.542868	0.743074
CLDN4	0.484017	0.802142
SCIN	0.534455	0.754076
MAP1A	0.634816	0.664204
GASK1B	0.577463	0.722765
INMT	0.324651	0.981327
TRHDE-AS1	0.537451	0.777628
LRRC10B	0.755821	0.565877
RNF165	0	1.32422
HAPLN2	0.432006	0.898694
DKK2	0	1.33212
TAOK3	0.607286	0.728273
IL1R1	0.430325	0.909387
NAV1	0.521197	0.820364
ENSG00000288635	0.801135	0.542289
ETS2	0.552612	0.798602
CCN3	0.451729	0.902189
PSTPIP2	0.636589	0.717371
CMC2	0.539978	0.817807
NETO1	0.602213	0.762446
ENSG00000288736	0.539155	0.826145
CALCB	0.829672	0.536797
IFIH1	0.675077	0.69198
MICAL2	0.666566	0.702483
PDE4D	0.692324	0.679671
APOD	0.462983	0.910792
GABRE	0.512518	0.861905
HOXA10-AS	0.631708	0.746342
RPGRIP1L	0.614915	0.770238
TFPI	0.674714	0.719915
SDC1	0.65102	0.752884
PTCH1	0.64209	0.765912
IQGAP2	0.825403	0.58784
SLC22A3	0.672345	0.744186
MYBPC1	0.718076	0.699192
TOB1	0.509052	0.913143
AQP4	0.708535	0.715053
ARHGEF4	0.653985	0.773821
PCDH7	0.757853	0.682551
ST7	0.765205	0.676035
POTEI	0.90189	0.545207
CA12	0.64483	0.817482
ITPRID2	0.716976	0.746098
ARSJ	0.710919	0.754988
NRXN1	0.710233	0.757424
MDGA1	0.53275	0.937199
DPP10-AS1	0.716592	0.753551
ENSG00000271894	0.895126	0.578486
GTF2H2	0.674259	0.802664
MAP1B	0.838463	0.639703
SCUBE2	0.726059	0.752223
RNF43	0.54068	0.939159
BTG1-DT	0.595418	0.88446
INHBA	0.866447	0.622162
AMER3	0.732942	0.757656
NTNG1	0.839584	0.654264
KLK15	0.625791	0.868987
TRGV9	0.898782	0.597118
LPXN	0.827886	0.668164
CHRM2	0.536584	0.961182
SLC6A19	0	1.50108
CYP4F62P	0.998549	0.503081
HGD	0.744719	0.759542
IL1R2	0.697558	0.811542
PIK3IP1	0.925071	0.585896
ZDHHC8P1	0.626317	0.88633
ABCG2	0.675553	0.837815
MYEOV	0.566806	0.957786
SOD3	0.696129	0.830184
GADD45G	0.711779	0.816232
TTLL6	0.757268	0.777073
CDH17	0.80363	0.732299
CRABP1	0.747431	0.78986
MPP3	0.611835	0.927002
GABRA1	0.638685	0.904574
ATOH8	0.646043	0.904271
ZNF365	0.676233	0.877046
SLC16A6	0.830915	0.727948
TMEM37	0.723578	0.836051
FTO	0.749732	0.812748
PCDH19	0.907067	0.657769
RORB	0.771772	0.793288
ELL2	0.654046	0.917599
WNT7B	0.588086	0.983776
SEMA3C	0.791076	0.791445
TNFRSF19	0.3316	1.25226
TMEM45A	0.637747	0.948046
IRS2	0.775192	0.814896
MFSD6	0.837836	0.754625
PKIB	0.641678	0.953214
CREB3L1	0.704027	0.892958
PPM1J	0.932632	0.671574
CRYBG1	0.758984	0.846656
GLP1R	0.738001	0.868535
HR	0.551631	1.05805
AOX1	0.742524	0.875178
B3GALT5	0.744685	0.873656
NET1	0.704818	0.914237
PTGFR	0.67513	0.959695
TRPS1	0.77832	0.859601
HPD	0.610333	1.02881
ACSL5	0.79582	0.859261
MGP	0.697163	0.958654
TSC22D3	0.596575	1.06183
GCNT1	0.686186	0.977585
HOPX	0.976182	0.695389
KCNK5	0.544034	1.13557
ENSG00000290149	0.745705	0.936933
SGCZ	0.700207	0.984047
LUM	0.70246	0.984012
SLC12A2	0.649517	1.04866
CITED4	0.751101	0.954168
KRT19	0.754801	0.961934
PTPRR	0.497403	1.2303
PRUNE2	0.862613	0.868467
GLYATL2	1.1572	0.576735
TENT5C	0.657949	1.07838
SMOC1	1.11322	0.623239
PLK2	0.664638	1.07198
PDZD7	0.719353	1.02037
TNC	0.923584	0.826736
FAM111B	0.752212	1.0037
FZD4	0.575906	1.18002
SLC1A2	1.01852	0.738807
ANKRD30A	0.708537	1.05659
KLRG2	0.714572	1.05167
ADGRF5	0.806844	0.961956
SEMA6D	0.643353	1.12689
THBS1	0.762266	1.01413
SNCG	0.894415	0.897491
SFN	0.6659	1.13386
SMPDL3A	0.802306	1.00147
GRM4	0.642278	1.16307
EPDR1	0.892495	0.916523
SYT11	0.879493	0.932762
ASB9	0.873029	0.940744
NPR1	0.879034	0.935361
RIMS3	0.796705	1.02244
B4GALNT2	0.63037	1.19932
DPP4	1.04693	0.783251
DDIT4L	0.920869	0.911198
LUZP2	0.660863	1.17894
FAM111A-DT	0.915403	0.928565
ARHGAP20	0.950409	0.896871
KCNQ4	0.786815	1.06657
EHF	0.872018	0.981716
FGD5	0.649062	1.22216
TRHDE	0.859635	1.01267
ADGRG1	1.13889	0.735875
CERKL	0.94033	0.943945
PADI2	0.695299	1.19516
MGAT4C	0.781583	1.11729
CDH10	0.85991	1.03958
PPP1R1B	0.909998	0.99346
CRYAB	0.976685	0.933682
CCDC85A	1.16247	0.75158
ALOXE3	1.07832	0.836139
ANXA2	1.01308	0.920079
KLK4	0.818338	1.12315
MME	0.870259	1.07209
PRR16	0.934468	1.01219
LINC02197	0.991303	0.96304
PDE4B	0.774279	1.19014
ALOX12B	1.19374	0.773175
SCGN	0.697335	1.27002
PLCXD3	1.08828	0.893683
PLEKHD1	0.783479	1.20861
LANCL3	0.922654	1.0741
EDNRA	1.05958	0.938741
HES7	0.785227	1.21398
EGLN3	0.495933	1.50534
PAPSS2	0.886399	1.11891
GATA3	0.742313	1.26839
GRIN3A	0.988459	1.02328
SLC9A2	0.984642	1.0271
CNTNAP2	0.978463	1.0379
SCARA5	0.770823	1.24803
CTTNBP2	0.785164	1.24484
F3	0.864016	1.16722
SAP30	0.891008	1.1516
FAM110B	1.00209	1.04328
WNT2	1.21327	0.859323
SAMD5	0.712981	1.37689
IGFBP3	1.09842	0.9947
NKX3-1	0.758697	1.34558
ST8SIA4	0.888089	1.22301
ELF5	0.872283	1.24534
ENSG00000286332	0.734404	1.40242
TRIB1	0.974404	1.16932
CDH6	1.03397	1.11739
ADORA2A	0.804	1.35091
TNS4	0.845732	1.32953
CEACAM6	0.970511	1.20637
MYLK	1.17585	1.00203
TM4SF1	0.841646	1.35333
ENSG00000233251	1.21504	1.00812
TRG-AS1	0.848411	1.37748
BASP1	1.26248	0.983232
CBLN2	0.904767	1.34397
SSTR1	1.00579	1.2869
SIX2	0.903024	1.41347
TENT5A	0.865519	1.45185
COL5A2	1.19096	1.13398
PCDH9	0.690942	1.63538
KCNC4	1.0739	1.26223
RASD1	1.04811	1.30564
STXBP6	0.790775	1.57535
FST	0.627958	1.74372
CRISP3	1.15166	1.24402
MUC13	1.12789	1.26999
SPOCK2	1.13282	1.27312
TNFSF15	1.20462	1.23149
CHGB	1.11518	1.35869
F5	1.29812	1.18373
NEURL1	0.923304	1.57914
SLC5A8	1.31879	1.20752
CFTR	1.37324	1.16054
IGFBP1	1.01429	1.52534
PCDH17	1.30569	1.23779
ARHGAP6	0.979039	1.5788
IL17REL	1.0006	1.60394
SYT4	1.22167	1.4004
AKR1C2	1.27119	1.3652
BTG1	1.29808	1.34102
GABRQ	0.979329	1.6646
A2M	1.30992	1.41804
BRINP2	1.07698	1.66271
CAV1	1.34042	1.40525
DTX4	1.16053	1.6184
AKR1C1	1.37632	1.40502
LXN	1.19673	1.592
MFSD2A	1.19475	1.59961
ARHGEF3	1.14759	1.68616
CBLN4	1.24325	1.62857
SLC26A3	1.42427	1.50326
ST6GALNAC5	1.19343	1.75531
TCIM	1.15241	1.79803
ENSG00000244468	1.19731	1.7938
KCNK17	1.47526	1.55053
GDNF	1.35419	1.74465
EVX1	1.57655	1.5482
FAIM2	1.29183	1.86958
TMPRSS2	1.33856	1.8983
MAPK4	1.362	1.87729
PDK4	1.69808	1.55209
EDN2	1.44348	1.80939
PTGS2	1.57456	1.79669
ADRB2	1.14531	2.23979
CGA	1.71159	1.6847
CA10	1.49996	1.95493
TGM2	1.65945	1.84312
LGR5	1.57113	1.98103
FN1	1.65616	1.95871
HOXA13	1.85489	2.2039
PIGR	2.29232	2.82772

## Sheet: Fig.2F
	Rv1-Luc_FBS_SNX631	Rv1-Luc_CSS_SNX631
DHRS2	-1.9637	-1.65645
CHAC1	-1.66978	-1.93836
ALB	-1.77669	-1.57454
NKILA	-1.9383	-1.27218
ENSG00000287064	-1.4262	-1.36086
SLC22A31	-1.43961	-1.27966
CNTD1	-1.44794	-1.23051
TARP	-1.61535	-1.01622
UGT2B15	-1.13698	-1.46605
TRGC1	-1.57549	-1.02556
NIBAN1	-1.20894	-1.33153
DDIT3	-1.23261	-1.29737
SLC7A11	-1.18771	-1.33584
UGT2B10	-1.21828	-1.2937
HERC5	-1.00828	-1.48093
H1-0	-1.10671	-1.28248
PDIA4	-1.09981	-1.1982
AGR2	-1.24015	-1.0571
SLC45A3	-1.35156	-0.87128
GPR85	-0.82752	-1.32742
LAMA3	-1.02158	-1.10328
PTPN21	-0.98845	-1.12917
OLMALINC	-0.99593	-1.09065
MIR3652	-1.02823	-1.0357
DMGDH	-0.91572	-1.12915
ADM2	-1.02498	-0.99646
GALNT12	-1.05807	-0.93583
PROC	-1.37413	-0.61456
RET	-0.9173	-1.04421
EGR1	-0.76036	-1.17024
ENSG00000274292	-0.73415	-1.19388
MYRIP	-0.97688	-0.94417
TSPAN12	-1.11202	-0.79888
HSP90B1	-0.96524	-0.94458
HSPA5	-0.94897	-0.9363
GNG13	-0.94952	-0.93424
ASNS	-0.87332	-1.00047
ENSG00000255182	-0.78814	-1.05975
CDH15	-0.93191	-0.89643
ENSG00000284707	-0.85164	-0.96434
CLIC3	-1.00172	-0.80147
LRRC26	-0.92589	-0.87181
ENSG00000285133	-0.87441	-0.91776
CCDC78	-0.90759	-0.83592
ENSG00000170846	-0.99415	-0.74935
SDC4	-1.0097	-0.71962
HERC6	-0.99542	-0.72905
ARHGEF2	-0.60865	-1.11495
ENSG00000255173	-0.82077	-0.88684
SEMA3E	-0.93799	-0.76487
MIR210HG	-0.3629	-1.33955
ENSG00000289261	-0.83356	-0.86682
PPFIA4	-0.07636	-1.62196
ENSG00000278952	-0.69829	-0.99764
NUDT14	-0.94108	-0.75189
HSPB6	-0.95125	-0.7326
SECTM1	-0.74702	-0.93665
ANKRD29	-0.89693	-0.78569
ULBP1	-0.92519	-0.75558
PLCL1	-0.94398	-0.72623
CDCA7L	-0.77657	-0.88951
PAX6	-0.64251	-1.01905
HERPUD1	-0.73595	-0.89747
PCK2	-0.72249	-0.89569
NUPR1	-0.7062	-0.89539
LINC00865	-0.9369	-0.65871
PER3	-0.89877	-0.69618
TRGC2	-1.03505	-0.54892
SETD1B	-0.75824	-0.82399
CCNP	-0.78442	-0.78663
HMGCS1	-0.82244	-0.74152
DDAH2	-0.82966	-0.73132
ENSG00000289316	-0.32308	-1.23505
ENSG00000230393	-0.82002	-0.73193
NEAT1	-0.65175	-0.89928
DSCAM-AS1	-0.51645	-1.02648
LINC00623	-0.72747	-0.81078
ENSG00000289754	-0.66591	-0.86597
DBP	-0.53961	-0.98734
GPRIN3	-0.7314	-0.78883
ALOXE3P1	-0.73097	-0.78764
HOXA7	-0.70464	-0.80883
ENSG00000259383	-0.8533	-0.64254
H2BC20P	-0.7121	-0.77027
ALPL	-0.74515	-0.72799
LRRC56	-0.67201	-0.79925
H2BC21	-0.6525	-0.80889
PCDHB11	-0.64086	-0.79786
ENSG00000278144	-0.54469	-0.89293
ENSG00000261793	-0.64461	-0.76645
PLCD1	-0.66374	-0.74672
CD302	-0.81718	-0.59305
GPX8	-0.73575	-0.6686
LINC00869	-0.56278	-0.84149
LRP1	-0.66789	-0.73338
APOE	-0.47383	-0.92532
ENSG00000260793	-0.60267	-0.79608
BEND4	-0.75494	-0.64328
ZBTB12	-0.70298	-0.69477
ID2-AS1	-0.76218	-0.61572
ENSG00000277599	-0.64437	-0.73153
PLEKHG2	-0.69907	-0.66901
SYTL5	-0.73769	-0.62353
DNASE1L2	-0.65013	-0.6842
PTGER4	-0.68806	-0.64565
PSD3	-0.75164	-0.58197
PIK3R5	-0.68026	-0.6513
MANF	-0.61285	-0.71739
ANXA6	-0.80258	-0.52438
TIRAP	-0.62391	-0.69846
DDIT4	-0.40409	-0.91644
PCDHB14	-0.74496	-0.57446
JCHAIN	-1.30943	0
ENSG00000274265	-0.612	-0.69484
BNIP3	-0.52964	-0.76861
CNKSR3	-0.49697	-0.79501
NEU1	-0.59595	-0.69512
DHRS3	-0.59566	-0.69184
VWA2	-0.79792	-0.48938
ENSG00000289997	-0.68171	-0.59973
TIFA	-0.73698	-0.54361
TXNIP	-0.58872	-0.69075
VGF	-0.61137	-0.66471
ZNF165	-0.62432	-0.65162
TEX19	-0.66318	-0.60269
LEF1	-0.59667	-0.65136
MLLT3	-0.64141	-0.60447
RELN	-0.54562	-0.69863
NOXO1	-0.62923	-0.60922
BHLHA15	-0.54433	-0.68484
LINC00963	-0.59244	-0.63375
LARP6	-0.5601	-0.66441
AJUBA	-0.54698	-0.67659
BHLHE40	-0.05432	-1.16727
IRF7	-0.53535	-0.68457
SLC8A2	-0.48129	-0.7306
LMNTD2-AS1	-0.51545	-0.69283
VEGFB	-0.4591	-0.74774
NDUFA4L2	-0.29801	-0.90711
FSTL3	-0.57438	-0.62106
APBB1	-0.58755	-0.5986
ENSG00000249684	-0.65055	-0.53285
FTL	-0.65002	-0.53255
ALDH3B1	-0.56466	-0.61726
METTL7B	-0.58146	-0.59729
EBP	-0.45255	-0.7144
INSIG1	-0.49697	-0.66702
ENSG00000260563	-0.64636	-0.51372
AMPH	-0.59013	-0.56869
ATF4	-0.52169	-0.62975
SPEG	-0.28406	-0.86528
CSRP2	-0.65566	-0.49331
ENSG00000279255	-0.77964	-0.36894
THRB	-0.44994	-0.69863
MAP2K6	-0.6144	-0.52992
CEBPG	-0.50023	-0.63837
TP53INP2	-0.74873	-0.38915
TLCD3B	-0.54289	-0.59138
SLC6A9	-0.43876	-0.69152
NDRG1	0.024673	-1.15093
SARS1	-0.47652	-0.64854
PEX5L	-0.47839	-0.64634
ENSG00000278050	-0.4695	-0.64141
ENSG00000233491	-0.45087	-0.65747
LGALS1	-0.63657	-0.47137
TUBB2B	-0.17145	-0.93424
OBSL1	-0.44953	-0.65244
VEGFC	-0.95617	-0.14447
PLEKHB1	-0.50246	-0.59252
FAM13A-AS1	-0.39176	-0.70167
PM20D2	-0.4404	-0.64449
GSDMD	-0.81015	-0.27339
MEX3A	-0.6345	-0.44274
ENSG00000286268	-0.46898	-0.60531
ENSG00000288520	-0.29673	-0.77745
KCNT1	-0.65821	-0.41323
MAZ	-0.47689	-0.58882
ZNF555	-0.23423	-0.831
FKBP2	-0.47742	-0.5873
FAR2P1	-0.65465	-0.40825
FOXP1	-0.46181	-0.60097
YPEL3	-0.38641	-0.674
CAMK4	-0.70916	-0.34119
KBTBD11	-0.58992	-0.46038
REEP1	-0.59437	-0.45591
PRR36	-0.61898	-0.42791
CIRBP-AS1	0	-1.04176
CLDN7	-0.45278	-0.58506
RHBDL1	-0.60373	-0.43233
PNMA2	-0.63292	-0.39818
BAIAP3	-0.31119	-0.71845
JUN	-0.4	-0.61611
SLC1A5	-0.40997	-0.59939
ZBTB22	-0.35534	-0.64638
PNPLA7	-0.58876	-0.41289
IGSF9	-0.62248	-0.37865
SOX4	-0.59621	-0.38896
SMIM2-AS1	-0.12426	-0.86002
ARHGEF38	-0.33897	-0.63799
TTC7B	-0.58974	-0.3866
PCDHB13	-0.2241	-0.74256
SHISA4	-0.34412	-0.62143
ITGA5	-0.32581	-0.62927
ALDOC	-0.17195	-0.77658
FZD8	-0.69106	-0.24796
TBC1D1	-0.28475	-0.64997
GFI1	-0.34388	-0.58937
PCGF3-AS1	-0.59656	-0.32665
ACKR3	-0.70025	-0.21933
HPGD	-0.71421	-0.20234
MIR1915HG	-0.19955	-0.70525
GRB10	-0.30168	-0.5947
NPHS1	-0.23638	-0.6448
CCDC102A	-0.23119	-0.6465
ANKRD6	-0.71486	-0.16115
KCNJ3	-0.26912	-0.60215
FAM153CP	0	-0.8709
CD55	-0.23041	-0.63222
PDE1B	-0.68855	-0.17363
GPR37	-0.23833	-0.5956
ACADL	-0.76863	-0.06362
CCDC88A	-0.68951	-0.1392
ENSG00000286176	-0.82193	0
RAB26	-0.2181	-0.59969
ASS1	-0.20694	-0.59858
KRT89P	0	-0.75533
HOXA9	-0.60121	-0.1487
SH2D5	0	-0.71376
HSH2D	-0.06243	-0.64432
BRSK1	0.029157	-0.73433
ZBTB8B	-0.10304	-0.60166
ENSG00000288985	0	-0.69965
DNAJC18	-0.06626	-0.62315
JARID2-DT	-0.66861	0
PCDHB15	0	-0.66195
BPIFB1	0	-0.62048
ENSG00000215861	0	-0.58915
FAM43A	-0.75693	0.182696
UGT2B11	-0.7774	0.209399
IGHM	-1.15232	0.614342
NRN1	0.063912	-0.59725
IGKC	-1.20033	0.982697
TSC22D3	0.612737	-0.06983
KDM4A-AS1	0.012101	0.596066
SFRP4	0.609129	0
WDR17	0.080462	0.587777
FGD5	0	0.669781
EPHA3	0.027204	0.654114
GLIPR2	-0.0098	0.692481
COLCA1	-0.27096	0.955113
ENSG00000287051	0.710928	0
RASD1	0.726257	0
PLA2G4F	0.094324	0.636583
ENSG00000279317	0.05454	0.698889
PTGS2	0	0.755575
CATSPERB	0.12243	0.633767
ZBTB7C	0.119031	0.641315
IQCD	0.606552	0.179008
SLC1A1	0.169629	0.617246
RBPMS-AS1	0.795208	0
MISP	0.705768	0.094684
HSPB8	0.177121	0.625937
PDE1A	0	0.803123
CASC2	0.142217	0.686539
POU2AF1	0.83107	0
GHRHR	0.838547	0
SUSD2	0.203255	0.63532
GSTA3	0	0.843967
EDARADD	0.646978	0.197867
LINC01619	0	0.862746
FRMD3	0.744098	0.119077
NPHP1	0.282997	0.587981
ETV5	0.607146	0.30175
CFAP70	0.293403	0.61579
SLC2A4	0.650515	0.259093
NAP1L3	0.164344	0.746993
KLK3	0.239025	0.674354
ENSG00000214999	0.638051	0.288617
CRYAB	0.933289	0
NKX3-1	0.290401	0.647596
TRHDE	0.271213	0.669977
ELOVL5	0.615696	0.333254
PGC	0.951257	0
PCDH19	-0.07117	1.02309
ENSG00000279204	0.960231	0
H2BC12	0.631316	0.332311
COL3A1	0	0.966163
ST7-OT4	0	0.971998
TCIM	0.97472	0
FAM131B-AS2	0.73327	0.242261
DEGS2	0.35369	0.62875
PREX2	0.6486	0.338491
SLC66A3	0.303934	0.688223
NPAS2	0.616556	0.383137
PLA2G4A	0.308892	0.692184
IQCH	0.602418	0.408485
CA8	0.370774	0.647405
MYEOV	0.796053	0.223796
NFATC4	0.850223	0.171334
MINDY4	0.63764	0.384235
LPL	0.432195	0.594307
TRGV9	0.66665	0.363287
MAP3K21	0.646968	0.383942
SH3BP4	0.609301	0.42276
DPP4	0.719464	0.317796
INMT-MINDY4	0.595453	0.442464
RSPH1	0.113837	0.924424
TPM4	0.587057	0.451864
ATP6V1C2	0.427269	0.612675
NEGR1	0.400851	0.645605
CROT	0.447755	0.611663
NR5A2	0.822519	0.240066
MX1	0.156619	0.90975
DNER	0.245466	0.827328
ETS2	0.672288	0.402122
CLDN4	0.667145	0.413311
ABTB2	0.620582	0.461741
MYO1E	0.715329	0.368263
MAT1A	0.418239	0.66696
FERMT1	0.466298	0.626126
IQGAP2	0.317491	0.775358
ELF3	0.854624	0.240428
CFTR	1.10403	0
MYH15	0.727268	0.377964
CACNG4	0.395763	0.713081
NCAM2	0.477381	0.633447
SLC25A21	0.421591	0.689246
PRAG1	0.52145	0.591128
STXBP5L	0.487678	0.625166
AKAP7	0.514527	0.607739
GUCY1A2	0.359458	0.767733
RBM47	0.524634	0.609818
LRRC10B	0.668458	0.466474
ANKRD33	1.14066	0
SESN3	0.623144	0.519733
ZFP36L1	0.473637	0.671025
ZBTB16	0.403661	0.746528
TPM1	0.672115	0.479481
ARID5B	0.618888	0.533606
LIMCH1	0.562694	0.591867
CERKL	1.15667	0
SAMD4A	0.587206	0.572791
TMEM131L	0.63725	0.523417
OTULINL	0.600879	0.561081
PAQR5	0.538219	0.626157
SEMA6B	1.03036	0.134862
CGA	0	1.16618
ENSG00000275734	0.694856	0.471927
NKX2-8	0.539159	0.628508
SLC44A3	0.395801	0.771947
GADD45G	0.464788	0.704591
TAFA3	0	1.16989
PHGR1	0.630449	0.544115
STXBP6	0.614014	0.562231
WNT7B	0.554457	0.62201
PLCH1	0.478157	0.699479
MAP7	0.642041	0.536621
ARHGAP29-AS1	0.695291	0.485039
NR4A1	0.780291	0.401017
BCL3	0.916831	0.26616
THBS1	0.514561	0.671124
EGLN3	0.556895	0.629369
ATP1A1	0.742452	0.444491
AKAP12	0.867512	0.319959
PTGFR	0.470204	0.721205
PARVA	0.478193	0.713315
ARHGEF4	0.616066	0.575806
LHFPL6	0.64695	0.548754
FABP5	0.539848	0.656786
MAP2	0.547936	0.6513
FAM111B	0.552051	0.649016
KANSL1L	0.208198	0.993756
CSGALNACT1	0.644549	0.566826
FAR2P2	0.753528	0.466494
ETV4	0.720718	0.499667
DYNLT3	0.531229	0.693263
ENSG00000286221	0.560028	0.670314
SEMA3F	0.715242	0.522081
DTX4	0.696862	0.542761
ENC1	0.505656	0.738943
FSTL1	0.540953	0.706231
SAP30-DT	0.646755	0.603765
POF1B	0.686996	0.566112
VASN	0.785822	0.483914
ARSJ	0.784808	0.484956
FAM131B	0.501941	0.772525
TACSTD2	0.696235	0.579855
C2orf27A	0.830827	0.445547
GCNT1	0.705414	0.571576
OTOP3	0.943888	0.335108
GADD45A	0.670201	0.61124
GALNT7	0.633675	0.655361
BRINP2	0.490716	0.801137
SLC47A1	0.524849	0.768319
DIP2C-AS1	0.931379	0.362599
PEAK1	0.692174	0.604374
ARNTL2	0.58943	0.708157
CRYBG1	0.56691	0.731128
PIK3IP1	0.839743	0.461648
KLK1	0.574484	0.732124
SPATA33	0.729858	0.581248
PRSS23	0.510458	0.803129
TNFSF15	0.567404	0.749376
ENSG00000249007	0.869522	0.449247
ZNF710-AS1	0.527321	0.792415
GTF2H2B	0.567825	0.752089
CMC2	0.621325	0.7
S100A11	0.602451	0.720395
PLA2G7	0.457903	0.870263
SLC12A2	0.59186	0.73645
ZNF789	0.681082	0.649164
HACD2	0.88125	0.449393
RGS2	0.669307	0.664492
ATMIN	0.667233	0.672389
KYAT1	0.645752	0.699164
DOCK8	0.586717	0.758667
ABCC9	0.452511	0.894295
RAB27B	0.578193	0.769216
CAMK2D	0.681525	0.665989
GRM4	0.592455	0.763151
HCCS	0.651391	0.706536
ABLIM3	0.736556	0.622765
EIF4E3	0.51681	0.851987
TOX3	0.777218	0.592167
CTTNBP2	0.650532	0.721128
CMAS	0.809954	0.566234
PRDM6	0.617959	0.75854
GPNMB	0.728725	0.649375
KLRG2	0.563457	0.815797
STON1	0.970041	0.410329
MET	0.621983	0.759525
CES5AP1	0.797896	0.586304
IGFBP5	0.614661	0.772356
PAPPA	0.644167	0.742934
ENSG00000289791	0.690255	0.703944
LGALS4	0.454785	0.940529
ENSG00000289810	0.671572	0.724619
TUBA4A	0.711755	0.685378
CRISP3	0.535514	0.86671
TENT5C	0.721369	0.683019
SPOUT1	0.667324	0.742601
ATOH8	0.492746	0.919295
HES7	0.785915	0.626721
RHOBTB3	0.779893	0.633096
LGR5	0.548235	0.866271
RNF185	0.670006	0.750725
TAOK3	0.623995	0.799006
FTO	0.820939	0.602165
GLYATL1	0.84956	0.57581
FST	0.493059	0.933682
FAM111A-DT	0.768395	0.66087
TUBA5P	0.729394	0.700581
ENSG00000286112	0.692907	0.737331
SPNS2	0.812254	0.619405
TMBIM1	0.823315	0.608399
HPD	0.40482	1.03018
INHBA	0.634799	0.801198
C19orf48	0.757529	0.678812
IQSEC2	0.779364	0.663718
MMP16	0.645877	0.800691
ENSG00000257989	0.728685	0.71956
GDNF-AS1	0.444443	1.00441
NAALADL2	0.712391	0.743641
FLNA	0.752883	0.709277
TMCC3	0.789283	0.674198
NEK5	0.668844	0.794692
SCIN	0.716613	0.750723
FAM110B	0.79681	0.673168
LINC02814	0.714603	0.758115
BDP1	0.625176	0.84954
GLRX	1.15296	0.326412
NTRK1	0.876469	0.6036
C1QTNF3-AMACR	0.610029	0.870537
WDR75	0.576838	0.913073
INPP5J	0.999777	0.497016
B4GALNT2	0.630283	0.871731
FAIM2	0.690735	0.816346
ASB9	0.80148	0.709077
ADCYAP1	0.571722	0.939861
IRS2	0.672205	0.845063
SYTL2	0.886372	0.631461
STARD3NL	0.68272	0.837498
ENSG00000282840	0.762433	0.75788
DNAH5	0.369412	1.15585
SLC9A2	0.639231	0.886503
KCNK12	0.785567	0.742828
SLC40A1	0.625622	0.912366
CDK19	0.793654	0.746306
ZNF365	0.636946	0.905261
TM4SF1	0.846903	0.699318
ALOXE3	0.760337	0.791268
TUSC3	0.801785	0.752937
ANXA2	0.626573	0.928167
MYO1A	0.936655	0.620317
CD44	0.824515	0.736915
LRRC8A	0.828263	0.738693
EEPD1	0.847774	0.723821
PCAT14	0.64469	0.929125
FLJ20021	1.01672	0.557468
PTHLH	0.844825	0.731652
AMACR	0.659874	0.921545
SDC1	0.895026	0.690403
ST6GALNAC5	0.645316	0.941154
UNC5C	0.687169	0.90104
CNTN4	0.684092	0.905135
KCNC4	0.959991	0.636451
MAP1A	0.652888	0.946749
CA12	0.85708	0.745498
GTF2H2	0.70175	0.90322
MICAL2	0.646752	0.965524
KRT19	0.951778	0.680082
IER5L	0.859552	0.778625
PRICKLE2	0.712702	0.931541
PLEKHD1	1.03602	0.608309
ITGA4	0.776134	0.871794
LUM	0.859006	0.798425
PRKCH	1.01372	0.644428
ENSG00000198555	0.961888	0.703779
ALOX12B	0.910836	0.760399
APOD	1.01912	0.668868
TENT5A	1.003	0.685763
CHGB	0.879665	0.820992
RPGRIP1L	0.811261	0.889604
KCNQ4	0.749862	0.951964
ZNF697	0.79452	0.91644
TMEM45B	1.02206	0.695795
MSL3	0.925745	0.801605
HTR7	0.874087	0.856178
KRT8	1.11931	0.615909
ENSG00000288635	0.811408	0.925164
SPX	1.04592	0.697372
MYOF	0.764551	0.985898
SNCG	1.03858	0.712445
PDZD7	0.807642	0.95202
CRABP1	1.09316	0.670683
PAPSS2	0.870847	0.893381
FAM111A	0.800435	0.96443
GULP1	0.849067	0.91671
MFSD2A	0.824922	0.941573
MYLK	1.3255	0.44485
BACE2	0.946664	0.83502
SAP30	0.89248	0.904922
LXN	0.960638	0.839811
ABCC2	0.985671	0.819211
ELF5	0.788887	1.03906
NEURL1	0.942937	0.885341
TTLL6	1.2323	0.604404
ADORA2A	0.879358	0.957486
AMD1	0.944271	0.918005
BTG1-DT	0.808216	1.06337
PDE4B	0.964022	0.908397
SSTR1	0.860489	1.02801
PPP3CA	0.91763	0.97673
PRUNE2	0.860266	1.03812
ST7	0.935858	0.97152
PLAAT3	0.880083	1.04171
ADGRG1	0.763544	1.18588
TENM2	0.854586	1.10279
RNF43	0.897206	1.06029
ZDHHC8P1	1.06495	0.892567
SLC6A10P	0.907835	1.05267
HGD	0.831162	1.14712
DPP10-AS1	1.20499	0.794485
RIMS3	0.948153	1.05376
SFN	1.00274	1.01252
PLCD4	0.897492	1.11899
PKIB	0.929619	1.0873
MAP1B	0.873448	1.15013
CSRNP2	1.06557	0.970093
SMOC1	1.16465	0.872309
LINC02197	1.15318	0.909177
VIL1	1.27185	0.800982
HGF	1.08682	1.00411
ENSG00000290149	1.11397	0.979535
ITPRID2	1.1495	0.998126
MGLL	1.1306	1.02305
ELL2	1.14707	1.028
MGP	1.09855	1.081
SPOCK2	1.19264	0.993059
PPM1J	1.10288	1.10559
EPDR1	1.1273	1.08353
PPP1R1B	1.32905	0.887188
IGFBP3	0.99198	1.22873
HOPX	1.07557	1.14587
ARHGAP20	1.20901	1.01477
BASP1	1.2855	0.944095
KCNK3	1.25827	0.974241
KLKP1	0.91117	1.36376
ZNF488	1.54131	0.743431
ARHGEF3	1.08193	1.2247
ENSG00000286332	0.764407	1.54466
PCP4	1.17339	1.14669
SYT12	1.31803	1.00879
GRM3	1.04279	1.28822
TNC	0.988804	1.36275
CEACAM6	1.04699	1.30911
F3	1.43939	0.932779
REG4	1.0634	1.31073
ENSG00000244468	1.32666	1.05687
ENSG00000271894	1.44638	0.944495
CA10	1.3793	1.01515
EHF	1.14941	1.26235
EPPK1	1.47559	0.941813
KLK15	1.49469	0.937477
TFPI	1.105	1.35338
TNS4	1.21922	1.24579
WNT2	1.25848	1.20873
EBF1	1.53309	0.936738
ODAM	0.778872	1.69369
CYP4F8	1.56404	0.91882
ST8SIA1	1.47687	1.02171
SEMA3C	1.14791	1.35649
TFCP2	1.26012	1.27126
FN1	1.18815	1.36073
MAPK4	1.35853	1.21022
CBLN2	1.10764	1.47779
SGCZ	1.38819	1.22133
BANK1	1.40034	1.25772
ST8SIA6	1.12718	1.55587
EDNRA	1.22032	1.47134
KRT15	1.79735	0.906398
GRIN3A	1.31833	1.39714
TRG-AS1	1.67165	1.07828
MYL9	1.71166	1.07095
ABCG2	1.34048	1.46499
ENSG00000233251	1.68508	1.16168
EDN2	1.5991	1.273
EVX1	1.35657	1.54037
DDIT4L	1.3069	1.59725
ZNF385B	1.43243	1.47927
CAV1	1.31721	1.68163
SMPDL3A	1.64439	1.38918
COL5A2	1.406	1.63214
CCDC85A	1.82323	1.26604
KLK4	1.38178	1.71469
GATA3	1.24474	1.9563
ARHGAP6	1.84466	1.38032
HOXA13	1.36492	1.86683
BTG1	1.55469	1.74858
SCGN	1.87984	1.44705
GDNF	1.60865	1.81952
TMPRSS2	1.59417	1.87467
MUC13	2.00564	1.50162
PDK4	1.88602	1.76803
AOX1	1.71695	2.12464
IGFBP1	2.12754	2.00039

## Sheet: Fig.2G
	Rv1-WT_FBS_SNX631	Rv1-Luc_FBS_SNX631
DHRS2	-1.61661	-1.9637
NKILA	-1.47195	-1.9383
ALB	-1.45517	-1.77669
CNTD1	-1.57507	-1.44794
UGT2B10	-1.52221	-1.21828
PROC	-1.23373	-1.37413
SLC45A3	-1.25102	-1.35156
TARP	-0.94292	-1.61535
CHAC1	-0.86081	-1.66978
TRGC1	-0.92509	-1.57549
ENSG00000287064	-1.02596	-1.4262
HERC5	-1.31173	-1.00828
UGT2B15	-1.17086	-1.13698
HOXA-AS3	-2.23155	0
SLC22A31	-0.77466	-1.43961
DDIT3	-0.74128	-1.23261
SDC4	-0.96339	-1.0097
H1-0	-0.82426	-1.10671
NIBAN1	-0.71972	-1.20894
TSPAN12	-0.77452	-1.11202
SEMA3E	-0.89842	-0.93799
HERC6	-0.8288	-0.99542
MYRIP	-0.84044	-0.97688
PDIA4	-0.67053	-1.09981
CLIC3	-0.74562	-1.00172
GNG13	-0.79695	-0.94952
ENSG00000170846	-0.74608	-0.99415
HSPA5	-0.78497	-0.94897
SLC7A11	-0.54603	-1.18771
PTPN21	-0.7409	-0.98845
HMGCS1	-0.87769	-0.82244
VEGFC	-0.73026	-0.95617
EGR1	-0.926	-0.76036
OLMALINC	-0.68613	-0.99593
H2BC21	-1.01958	-0.6525
HSPB6	-0.71318	-0.95125
AGR2	-0.41324	-1.24015
HSP90B1	-0.67998	-0.96524
ENSG00000255182	-0.85663	-0.78814
ANKRD29	-0.74753	-0.89693
CDCA7L	-0.84629	-0.77657
ENSG00000259383	-0.75905	-0.8533
TRGC2	-0.57062	-1.03505
ENSG00000278952	-0.89684	-0.69829
DMGDH	-0.67208	-0.91572
MIR3652	-0.55943	-1.02823
VWA2	-0.77654	-0.79792
GALNT12	-0.49363	-1.05807
ENSG00000230393	-0.72014	-0.82002
H2BC20P	-0.80817	-0.7121
ENSG00000285133	-0.62286	-0.87441
ID2-AS1	-0.72427	-0.76218
TXNIP	-0.88973	-0.58872
PER3	-0.57863	-0.89877
ASNS	-0.57265	-0.87332
LINC00865	-0.50626	-0.9369
LAMA3	-0.41747	-1.02158
ENSG00000284707	-0.5727	-0.85164
HOXA7	-0.7191	-0.70464
ALPL	-0.6757	-0.74515
ENSG00000289261	-0.57918	-0.83356
ALOXE3P1	-0.67881	-0.73097
HERPUD1	-0.66331	-0.73595
NUDT14	-0.45765	-0.94108
ENSG00000255173	-0.57078	-0.82077
DDAH2	-0.55984	-0.82966
PCDHB14	-0.64025	-0.74496
CCDC78	-0.46383	-0.90759
ACADL	-0.59304	-0.76863
LRRC26	-0.42953	-0.92589
YPEL3	-0.967	-0.38641
ZNF165	-0.70583	-0.62432
GPR85	-0.49975	-0.82752
TCN2	-0.7698	-0.5499
PLCL1	-0.36837	-0.94398
JCHAIN	0	-1.30943
H19	-0.83992	-0.45489
ENSG00000274292	-0.55253	-0.73415
SECTM1	-0.52737	-0.74702
PCDHB11	-0.59711	-0.64086
ALDH3B1	-0.66859	-0.56466
HPGD	-0.51495	-0.71421
PSD3	-0.47567	-0.75164
BEST1	-0.78961	-0.43292
DHRS3	-0.61125	-0.59566
GSDMD	-0.39077	-0.81015
CD302	-0.37909	-0.81718
RELN	-0.64402	-0.54562
ANKRD6	-0.4663	-0.71486
NEU1	-0.57854	-0.59595
NEAT1	-0.51988	-0.65175
GPRIN3	-0.43351	-0.7314
PNPLA7	-0.57434	-0.58876
LINC00963	-0.56739	-0.59244
INSIG1	-0.66136	-0.49697
ENSG00000249684	-0.50622	-0.65055
IGHM	0	-1.15232
LARP6	-0.58755	-0.5601
LRRC56	-0.46837	-0.67201
PIK3R5	-0.45815	-0.68026
ENSG00000261793	-0.49097	-0.64461
CNKSR3	-0.62919	-0.49697
NUPR1	-0.41789	-0.7062
ENSG00000204429	-0.78086	-0.33513
SYTL5	-0.372	-0.73769
FTL	-0.45914	-0.65002
PAX6	-0.46553	-0.64251
MLLT3	-0.46517	-0.64141
RAB3IL1	-0.63775	-0.46748
CCNP	-0.32044	-0.78442
PCGF3-AS1	-0.49429	-0.59656
AMPH	-0.47993	-0.59013
PLEKHG2	-0.36772	-0.69907
ENSG00000286268	-0.59199	-0.46898
LAMP3	-1.05651	0
MANF	-0.43759	-0.61285
ENSG00000277599	-0.40435	-0.64437
ENSG00000289754	-0.38274	-0.66591
VEGFB	-0.58654	-0.4591
UGT2B11	-0.2656	-0.7774
ZBTB12	-0.33927	-0.70298
LINC03015	-0.60842	-0.42036
TIFA	-0.28922	-0.73698
JUN	-0.62502	-0.4
LRP1	-0.35656	-0.66789
CAMK4	-0.30536	-0.70916
PCDHB2	-0.59893	-0.40982
SETD1B	-0.24081	-0.75824
ARHGEF2	-0.38837	-0.60865
ENSG00000260793	-0.38945	-0.60267
PTGER4	-0.30112	-0.68806
HABP2	-0.98689	0
IGSF9	-0.36337	-0.62248
TP53INP2	-0.23618	-0.74873
ENSG00000251095	-0.73951	-0.24165
KBTBD11	-0.38918	-0.58992
DNASE1L2	-0.32392	-0.65013
COL10A1	-0.96644	0
SOX4	-0.36775	-0.59621
ENSG00000289997	-0.28016	-0.68171
PDE1B	-0.26897	-0.68855
NOXO1	-0.3263	-0.62923
PLCD1	-0.28468	-0.66374
GPX8	-0.21078	-0.73575
MBOAT2	-0.59707	-0.34795
BEND4	-0.18599	-0.75494
MAP2K6	-0.32054	-0.6144
CDH15	0	-0.93191
TIRAP	-0.3069	-0.62391
MEX3A	-0.29597	-0.6345
RET	0	-0.9173
SOX9	-0.68412	-0.23301
TTC7B	-0.32697	-0.58974
ANXA6	-0.11211	-0.80258
VGF	-0.27861	-0.61137
PRR36	-0.25138	-0.61898
CCDC88A	-0.16373	-0.68951
KLK3	-1.06271	0.239025
ENSG00000286176	0	-0.82193
ORAI3	-0.63731	-0.17977
FAM43A	-0.05141	-0.75693
ENSG00000266680	-0.80743	0
CSRP2	-0.14911	-0.65566
LGALS1	-0.15729	-0.63657
PNMA2	-0.14696	-0.63292
ENSG00000279255	0.002741	-0.77964
ENSG00000260563	-0.12972	-0.64636
CPN1	-0.75688	0
HOXA9	-0.15326	-0.60121
LEF1	-0.13462	-0.59667
ACKR3	0	-0.70025
KLK2	-0.71914	0.03631
REEP1	-0.08476	-0.59437
JARID2-DT	0	-0.66861
TMED6	-0.65305	0
KCNT1	0.016287	-0.65821
RHBDL1	-0.02558	-0.60373
FAR2P1	0.073666	-0.65465
CADM2	-0.59381	0.013741
FZD8	0.153494	-0.69106
PTHLH	-1.08613	0.844825
SOD3	0.696129	-0.27014
SLITRK6	0.608227	-0.00653
SFRP4	0	0.609129
HOXA10-AS	0.631708	0
GABRA1	0.638685	0
SLC2A11	0.621298	0.019925
SEMA6D	0.643353	0
PAPPA	0	0.644167
MINDY4	0.006931	0.63764
PHEX	0.647491	0
LUZP2	0.660863	0
INMT-MINDY4	0.071319	0.595453
IGFBP5	0.057208	0.614661
ARHGAP29-AS1	0	0.695291
TACSTD2	0	0.696235
OTULINL	0.09614	0.600879
ENSG00000287051	0	0.710928
SAMD5	0.712981	0
AKR1C3	0.591027	0.124391
MET	0.099896	0.621983
KIF21B	0.679307	0.043224
LRRC8A	-0.10261	0.828263
SCUBE2	0.726059	0
GLP1R	0.738001	0
PART1	0.603102	0.141069
ARNTL2	0.156122	0.58943
ENSG00000282840	0	0.762433
RORB	0.771772	-0.00287
SCARA5	0.770823	0
NCMAP	0.775181	0
ODAM	0	0.778872
MGAT4C	0.781583	0
PTCH1	0.64209	0.141065
MAP3K21	0.139706	0.646968
RBPMS-AS1	0	0.795208
ACSL5	0.79582	0
CDH17	0.80363	0
GC	0.806839	0
ADGRF5	0.806844	0
TMEM131L	0.170062	0.63725
DOCK8	0.222857	0.586717
NET1	0.704818	0.110706
H2BC12	0.184529	0.631316
POU2AF1	0	0.83107
NTNG1	0.839584	0
CP	0.850805	0
TENM2	0	0.854586
CDH10	0.85991	0
RGS2	0.192204	0.669307
CDR2L	0.606708	0.259073
SAMD4A	0.281459	0.587206
SLC40A1	0.246779	0.625622
S100A11	0.270764	0.602451
HTR7	0	0.874087
PITPNM3	0.689149	0.189528
SYT11	0.879493	0
ENSG00000259976	0.628273	0.252303
AKAP12	0.015869	0.867512
C1QTNF3-AMACR	0.274545	0.610029
SLC16A6	0.830915	0.063214
BCYRN1	0.588752	0.317815
C19orf48	0.156174	0.757529
ZBTB20	0.627563	0.287434
KLKP1	0.004939	0.91117
PREX2	0.272409	0.6486
PCDH7	0.757853	0.163764
NPAS2	0.308008	0.616556
MPP3	0.611835	0.315062
SPOUT1	0.261303	0.667324
SLC4A10	0.728874	0.19977
TPM1	0.258228	0.672115
ARID5B	0.31742	0.618888
RNF185	0.267579	0.670006
FAM131B-AS2	0.205898	0.73327
HCCS	0.290507	0.651391
SEMA3D	0.944154	0
IQCD	0.342016	0.606552
UNC5C	0.267252	0.687169
CD44	0.133672	0.824515
ENSG00000279204	0	0.960231
ENSG00000198555	0	0.961888
ELOVL5	0.354247	0.615696
STON1	0	0.970041
GALNT7	0.338395	0.633675
CAMK2D	0.292253	0.681525
CAVIN1	0.591863	0.386768
GABRQ	0.979329	0
ENSG00000286112	0.286778	0.692907
TPM4	0.397691	0.587057
TMEM45A	0.637747	0.349039
CCDC113	0.686568	0.302445
ETV4	0.268657	0.720718
ZNF789	0.31132	0.681082
ENSG00000214999	0.360776	0.638051
TUSC3	0.198727	0.801785
SESN3	0.380007	0.623144
EDARADD	0.364584	0.646978
KYAT1	0.367604	0.645752
NR5A2	0.192969	0.822519
NEK5	0.347634	0.668844
MISP	0.312181	0.705768
SLC1A2	1.01852	0
SLC6A10P	0.115185	0.907835
DGKG	0.700355	0.32474
CHPT1	0.596953	0.429482
AMACR	0.368907	0.659874
PRDM6	0.412649	0.617959
LINC02814	0.316496	0.714603
SH3BP4	0.42243	0.609301
ENSG00000275734	0.3413	0.694856
CAMKV	0.699527	0.338694
GALNT10	0.704626	0.335777
GRM3	0	1.04279
GPNMB	0.315252	0.728725
NKX3-1	0.758697	0.290401
PRR16	0.934468	0.123847
ABTB2	0.440476	0.620582
MYBPC1	0.718076	0.344656
REG4	0	1.0634
MMP16	0.418222	0.645877
CITED4	0.751101	0.318134
RHOBTB3	0.291596	0.779893
PDE4D	0.692324	0.390415
MAP7	0.441419	0.642041
NFKBIZ	0.793514	0.292338
ETV5	0.479633	0.607146
PLCXD3	1.08828	0
ENSG00000289791	0.399242	0.690255
NFATC4	0.240047	0.850223
BCL3	0.18402	0.916831
PRICKLE2	0.391307	0.712702
AFAP1L1	0.728752	0.376355
GADD45A	0.439339	0.670201
ZNF697	0.321075	0.79452
CMAS	0.306493	0.809954
RPS6KL1	0.718894	0.39903
PSTPIP2	0.636589	0.481575
MYO1E	0.405332	0.715329
ST8SIA4	0.888089	0.236852
SAP30-DT	0.4792	0.646755
MYH15	0.403079	0.727268
TRHDE	0.859635	0.271213
SPATA33	0.404818	0.729858
IQCH	0.536824	0.602418
ANKRD33	0	1.14066
IFIH1	0.675077	0.46597
WNT7B	0.588086	0.554457
IQGAP2	0.825403	0.317491
STARD3NL	0.462393	0.68272
PTGFR	0.67513	0.470204
CLDN4	0.484017	0.667145
SLC22A3	0.672345	0.480144
GLYATL2	1.1572	0
SLC2A4	0.508669	0.650515
CMC2	0.539978	0.621325
CSGALNACT1	0.52392	0.644549
ATMIN	0.503509	0.667233
NPR1	0.879034	0.294159
GADD45G	0.711779	0.464788
SIX2	0.903024	0.274562
BDP1	0.559343	0.625176
ENSG00000257989	0.45599	0.728685
ATP1A1	0.445875	0.742452
LANCL3	0.922654	0.270281
HACD2	0.314862	0.88125
OTOP3	0.25277	0.943888
NTRK1	0.320767	0.876469
CDK19	0.403809	0.793654
KCNK12	0.412291	0.785567
SYTL2	0.31315	0.886372
NRXN1	0.710233	0.49208
NR4A1	0.422953	0.780291
TSC22D3	0.596575	0.612737
LPXN	0.827886	0.383498
ABLIM3	0.480811	0.736556
FLJ20021	0.201929	1.01672
ENSG00000249007	0.349196	0.869522
ETS2	0.552612	0.672288
TAOK3	0.607286	0.623995
RBP7	0.793687	0.437912
TMCC3	0.442725	0.789283
GRM4	0.642278	0.592455
PCAT14	0.592597	0.64469
SLC12A2	0.649517	0.59186
IQSEC2	0.462212	0.779364
CBLN4	1.24325	0
SCIN	0.534455	0.716613
C2orf27A	0.423722	0.830827
ENSG00000289810	0.58396	0.671572
TFCP2	0	1.26012
FRMD3	0.517364	0.744098
CREB3L1	0.704027	0.557595
ARHGEF4	0.653985	0.616066
AKR1C2	1.27119	0
TRPS1	0.77832	0.494792
THBS1	0.762266	0.514561
RFX6	1.27686	0
KLRG2	0.714572	0.563457
ABCC2	0.300045	0.985671
ELF3	0.431683	0.854624
MAP1A	0.634816	0.652888
IER5L	0.430883	0.859552
LHFPL6	0.644655	0.64695
TUBA5P	0.563326	0.729394
FLNA	0.543194	0.752883
MSL3	0.373946	0.925745
DIP2C-AS1	0.369581	0.931379
AMER3	0.732942	0.569949
FAM111B	0.752212	0.552051
POTEI	0.90189	0.402526
FAM111A	0.505137	0.800435
PCDH17	1.30569	0
A2M	1.30992	0
MFSD6	0.837836	0.472863
CALCB	0.829672	0.482653
MICAL2	0.666566	0.646752
SLC5A8	1.31879	0
VASN	0.533029	0.785822
CRYBG1	0.758984	0.56691
DUSP6	0.636091	0.692557
EEPD1	0.490167	0.847774
SEMA3F	0.622856	0.715242
TUBA4A	0.627345	0.711755
PHGR1	0.713936	0.630449
CNTNAP2	0.978463	0.366598
TMBIM1	0.523133	0.823315
PPP3CA	0.432942	0.91763
GLYATL1	0.5063	0.84956
MYEOV	0.566806	0.796053
GULP1	0.521472	0.849067
GTF2H2	0.674259	0.70175
AKR1C1	1.37632	0
TENT5C	0.657949	0.721369
ST8SIA6	0.25277	1.12718
TOX3	0.611232	0.777218
GCNT1	0.686186	0.705414
MYOF	0.627735	0.764551
POF1B	0.711105	0.686996
INPP5J	0.398514	0.999777
BANK1	0	1.40034
BTG1-DT	0.595418	0.808216
STXBP6	0.790775	0.614014
AMD1	0.468742	0.944271
SLC26A3	1.42427	0
LRRC10B	0.755821	0.668458
RPGRIP1L	0.614915	0.811261
MME	0.870259	0.56442
CTTNBP2	0.785164	0.650532
RNF43	0.54068	0.897206
PLK2	0.664638	0.781589
IRS2	0.775192	0.672205
MYO1A	0.518393	0.936655
CDH6	1.03397	0.435924
KCNK17	1.47526	0
TMEM45B	0.456789	1.02206
HGF	0.393007	1.08682
APOD	0.462983	1.01912
ARSJ	0.710919	0.784808
ENSG00000286332	0.734404	0.764407
NAALADL2	0.787455	0.712391
CYP4F62P	0.998549	0.502597
INHBA	0.866447	0.634799
CA12	0.64483	0.85708
VIL1	0.240269	1.27185
BACE2	0.569036	0.946664
TRIB1	0.974404	0.546141
PDZD7	0.719353	0.807642
GHRHR	0.692021	0.838547
KCNQ4	0.786815	0.749862
SEMA6B	0.507798	1.03036
SDC1	0.65102	0.895026
LUM	0.70246	0.859006
TRGV9	0.898782	0.66665
BRINP2	1.07698	0.490716
FTO	0.749732	0.820939
HES7	0.785227	0.785915
PKIB	0.641678	0.929619
PTGS2	1.57456	0
HGD	0.744719	0.831162
ITGA4	0.814709	0.776134
PRKCH	0.580326	1.01372
PLAAT3	0.717946	0.880083
ENSG00000288635	0.801135	0.811408
SLC9A2	0.984642	0.639231
CSRNP2	0.561703	1.06557
ANXA2	1.01308	0.626573
TGM2	1.65945	0
GLRX	0.506541	1.15296
ELF5	0.872283	0.788887
SFN	0.6659	1.00274
ASB9	0.873029	0.80148
KRT8	0.560948	1.11931
ADORA2A	0.804	0.879358
FAM111A-DT	0.915403	0.768395
CRISP3	1.15166	0.535514
TM4SF1	0.841646	0.846903
ZDHHC8P1	0.626317	1.06495
PGC	0.745143	0.951257
ST7	0.765205	0.935858
MGLL	0.572035	1.1306
KRT19	0.754801	0.951778
CGA	1.71159	0
MAP1B	0.838463	0.873448
ADRB2	1.14531	0.571122
PRUNE2	0.862613	0.860266
PDE4B	0.774279	0.964022
RIMS3	0.796705	0.948153
PAPSS2	0.886399	0.870847
SYT4	1.22167	0.541405
FAR2P2	1.01028	0.753528
F5	1.29812	0.466135
PIK3IP1	0.925071	0.839743
DPP4	1.04693	0.719464
TNFSF15	1.20462	0.567404
RASD1	1.04811	0.726257
TFPI	0.674714	1.105
SAP30	0.891008	0.89248
MGP	0.697163	1.09855
KRT15	0	1.79735
FAM110B	1.00209	0.79681
ELL2	0.654046	1.14707
PLEKHD1	0.783479	1.03602
ALOXE3	1.07832	0.760337
ST6GALNAC5	1.19343	0.645316
CRABP1	0.747431	1.09316
DTX4	1.16053	0.696862
ENSG00000290149	0.745705	1.11397
NEURL1	0.923304	0.942937
SSTR1	1.00579	0.860489
ITPRID2	0.716976	1.1495
KCNK3	0.609543	1.25827
TENT5A	0.865519	1.003
ZNF385B	0.46376	1.43243
ADGRG1	1.13889	0.763544
CRYAB	0.976685	0.933289
TNC	0.923584	0.988804
DPP10-AS1	0.716592	1.20499
SNCG	0.894415	1.03858
SEMA3C	0.791076	1.14791
PLCD4	1.04158	0.897492
SYT12	0.636369	1.31803
FAIM2	1.29183	0.690735
GATA3	0.742313	1.24474
TTLL6	0.757268	1.2323
CHGB	1.11518	0.879665
CBLN2	0.904767	1.10764
ABCG2	0.675553	1.34048
CEACAM6	0.970511	1.04699
MFSD2A	1.19475	0.824922
EPDR1	0.892495	1.1273
EHF	0.872018	1.14941
PCP4	0.85669	1.17339
KCNC4	1.0739	0.959991
PPM1J	0.932632	1.10288
HOPX	0.976182	1.07557
ST8SIA1	0.587894	1.47687
TNS4	0.845732	1.21922
SPX	1.03265	1.04592
SGCZ	0.700207	1.38819
IGFBP3	1.09842	0.99198
CERKL	0.94033	1.15667
ALOX12B	1.19374	0.910836
LGR5	1.57113	0.548235
KLK15	0.625791	1.49469
TCIM	1.15241	0.97472
IL17REL	1.0006	1.13685
LINC02197	0.991303	1.15318
LXN	1.19673	0.960638
ARHGAP20	0.950409	1.20901
KLK4	0.818338	1.38178
DDIT4L	0.920869	1.3069
ARHGEF3	1.14759	1.08193
PPP1R1B	0.909998	1.32905
SMOC1	1.11322	1.16465
EDNRA	1.05958	1.22032
MYL9	0.570281	1.71166
PIGR	2.29232	0
F3	0.864016	1.43939
GRIN3A	0.988459	1.31833
EBF1	0.779582	1.53309
SPOCK2	1.13282	1.19264
ENSG00000271894	0.895126	1.44638
EPPK1	0.941407	1.47559
SMPDL3A	0.802306	1.64439
AOX1	0.742524	1.71695
WNT2	1.21327	1.25848
CFTR	1.37324	1.10403
MYLK	1.17585	1.3255
TRG-AS1	0.848411	1.67165
ENSG00000244468	1.19731	1.32666
BASP1	1.26248	1.2855
ZNF488	1.00696	1.54131
SCGN	0.697335	1.87984
COL5A2	1.19096	1.406
CYP4F8	1.03652	1.56404
CAV1	1.34042	1.31721
MAPK4	1.362	1.35853
ARHGAP6	0.979039	1.84466
FN1	1.65616	1.18815
BTG1	1.29808	1.55469
CA10	1.49996	1.3793
ENSG00000233251	1.21504	1.68508
TMPRSS2	1.33856	1.59417
EVX1	1.57655	1.35657
GDNF	1.35419	1.60865
CCDC85A	1.16247	1.82323
EDN2	1.44348	1.5991
MUC13	1.12789	2.00564
IGFBP1	1.01429	2.12754
HOXA13	1.85489	1.36492
PDK4	1.69808	1.88602

## Sheet: Fig.2H
	dKO-8_FBS_SNX631	dKO-19_FBS_SNX631
NIBAN1	-2.25633	-1.75315
CHAC1	-1.59661	-1.76827
SLC45A3	-0.83772	-2.10322
NKILA	-0.89498	-1.97981
VEGFC	-0.86486	-1.84284
DMGDH	-1.48827	-1.14857
DDIT4	-1.13696	-1.42069
RELN	-1.52814	-1.02285
PEX5L	-1.40398	-1.13951
DDIT3	-1.37694	-1.12194
ASS1	-1.01923	-1.46523
H1-0	-1.12766	-1.35083
PCK2	-1.24747	-1.17893
DHRS2	-1.19139	-1.21762
ENSG00000285133	-1.2174	-1.10303
APOL6	-1.44163	-0.87728
ASNS	-1.12808	-1.14961
KLK3	-0.72353	-1.5411
PROC	-0.78175	-1.46529
ENSG00000284707	-1.12046	-1.12557
MFSD4A	-0.79526	-1.36014
SLC7A11	-0.97554	-1.12725
EGR1	-1.37599	-0.72592
BCAT1	-1.15632	-0.91761
SESN2	-1.12531	-0.94244
OLFM2	-1.07034	-0.95769
RAB39B	-1.17194	-0.83842
SEMA3E	-0.93781	-1.06717
ALDH1L2	-1.07686	-0.92026
OSBPL6	-1.32862	-0.62911
PLCL1	-1.06258	-0.86768
LARP6	-0.9874	-0.93961
PTPRB	-0.60183	-1.32128
CNKSR3	-1.10818	-0.78956
ULBP1	-0.97227	-0.91641
ARHGEF2	-1.02808	-0.7764
GRB10	-0.88786	-0.91643
GPX8	-1.3651	-0.42445
ENSG00000288520	-0.96536	-0.78933
ENSG00000259383	-0.75358	-0.98457
SDK1	-0.41471	-1.29049
HOXA7	-0.85122	-0.84568
IL6R	-0.42987	-1.26554
SLC6A9	-0.80124	-0.8794
EGR3	-1.18372	-0.49092
CR2	-0.66435	-1.00946
SLC7A5	-0.77124	-0.85306
GPT2	-0.83933	-0.78095
TARP	-0.644	-0.97192
SLC1A4	-0.81486	-0.7879
STC2	-0.72463	-0.85021
CEBPB	-0.82446	-0.73897
TRGC1	-0.61695	-0.9425
PCDH19	-0.20796	-1.3493
NDRG1	-0.28188	-1.2657
SLC3A2	-0.79329	-0.74811
GPRIN3	-0.58233	-0.94133
MKX	-1.01301	-0.50606
HES6	-0.71269	-0.79256
BEST1	-1.20191	-0.2899
RET	-0.32869	-1.15453
PLCE1	-0.60142	-0.88076
PSAT1	-0.7128	-0.75622
HRK	-1.03457	-0.42601
SLC4A10	-0.78523	-0.66685
ALDOC	-0.26313	-1.18747
SLC1A5	-0.58474	-0.86587
NEDD4	-0.55285	-0.89334
FYN	-0.89611	-0.5412
THRB	-0.69863	-0.7347
VWA2	-0.35	-1.07915
H2BC21	-0.41681	-1.00896
ADM2	-0.62551	-0.79107
IKZF3	-0.5565	-0.85676
EIF4EBP1	-0.71929	-0.68959
ENSG00000289316	-0.27182	-1.12802
SLC16A9	-0.60128	-0.7982
S100P	-0.54911	-0.84236
RFLNB	-0.54021	-0.85087
PPP1R1A	-0.33345	-1.05452
LINC00365	-0.81337	-0.57436
MYCL	-0.71396	-0.67227
ACADSB	-0.48845	-0.89524
STXBP6	-0.04025	-1.32826
ALPL	-0.31992	-1.01488
CD55	-0.90126	-0.42831
ITGA5	-0.54833	-0.78033
KBTBD11	-0.48443	-0.84214
IGF1	-1.06358	-0.26265
BEND4	-0.44942	-0.86614
APOE	-0.60956	-0.69826
GFPT1	-0.66506	-0.63261
PPM1M	-0.78966	-0.48947
AJUBA	-0.51785	-0.7562
CSF1R	-0.48536	-0.78735
GLDC	-0.57345	-0.69809
ANGPTL4	-0.57373	-0.69654
CDC42EP1	-0.69866	-0.56769
TOX	-0.5842	-0.67885
SDC4	-0.36097	-0.89188
IFRD1	-0.75815	-0.49198
ENSG00000288640	-0.75332	-0.49294
FBLL1	-0.61901	-0.62664
SARS1	-0.64705	-0.59818
KLHDC8A	-0.70462	-0.53732
KIF21B	-0.66561	-0.5756
MARK1	-0.54356	-0.68781
PSCA	-0.15994	-1.06951
JDP2	-0.77769	-0.44698
LIFR	-0.46371	-0.74598
ABHD2	-0.4618	-0.74278
MTHFD2	-0.61602	-0.58635
SLC1A3	-0.38117	-0.81795
SNTB1	-0.69268	-0.50608
OSBPL1A	-0.58839	-0.60684
YPEL1	-0.43019	-0.76412
FUT1	-0.66834	-0.52436
TXNIP	-0.5621	-0.63054
BGN	-0.74648	-0.4391
PCDHB6	-0.94713	-0.23651
GTPBP2	-0.83167	-0.34292
APLN	-0.49098	-0.66503
CEBPG	-0.63592	-0.51377
PTPN21	-0.60795	-0.54054
RPS6KA2	-0.66739	-0.4808
PHGDH	-0.55097	-0.59028
SNAP91	-0.68154	-0.45822
TRAM2	-0.32595	-0.80746
MFGE8	-0.25693	-0.87294
SECTM1	-0.30222	-0.82643
SLIT1	-0.35661	-0.76924
CAMK4	-0.48362	-0.64075
SMPDL3B	-0.43923	-0.67674
MYRIP	-0.3788	-0.73624
ATP1A3	-0.69641	-0.415
HBE1	-0.61394	-0.49305
ATF3	-0.58703	-0.50358
APOC1	-0.39336	-0.69452
XPOT	-0.65551	-0.43159
PCDHB8	-0.68255	-0.39712
PSPH	-0.47848	-0.5999
HMGCS1	-0.29257	-0.7842
PDE1B	-0.42714	-0.64938
NFIX	-0.26251	-0.81369
NPHS1	-0.85827	-0.21219
TRIB3	-0.67682	-0.39339
ENSG00000287064	-0.2127	-0.85706
CLIC4	-0.69403	-0.37236
CDKN1A	-0.43047	-0.62949
BEND6	-0.71426	-0.34351
EIF4BP3	-0.64112	-0.41331
JUN	-0.89485	-0.15848
GALNT18	-0.42837	-0.61097
ATP8B2	-0.36251	-0.6739
HPGD	-0.39812	-0.63606
ARID3A	-0.15207	-0.88179
KCNB1	-0.89862	-0.12941
MARS2	-0.4006	-0.62718
NUDT14	-0.26553	-0.75637
TP53I11	-0.38303	-0.63823
ENSG00000280087	-0.29121	-0.72046
HOXB4	-0.42044	-0.58541
SLCO2A1	-0.39323	-0.61049
SGSM1	-0.37419	-0.62867
HES1	-0.29685	-0.6725
SH3KBP1	-0.59509	-0.36818
HOXA9	-0.78409	-0.17884
EGFL7	-0.15258	-0.79882
PSD3	-0.21757	-0.73263
ADGRG6	-0.28098	-0.66856
HK2	-0.32872	-0.61834
SYTL5	-0.32153	-0.62099
EVL	-0.31204	-0.63007
PLIN2	-0.28165	-0.65494
DSCAM-AS1	-0.08237	-0.84457
MARCKSL1	-0.28643	-0.63977
VCX3A	-0.61491	-0.30986
ADRA1A	-0.16426	-0.75572
LINC01029	-0.72446	-0.19541
PTPRZ1	-0.75585	-0.15562
INSIG1	-0.19601	-0.707
VPS37D	-0.10147	-0.80068
OVGP1	-0.22759	-0.66961
BHLHA15	-0.19141	-0.70225
CD302	-0.14613	-0.74336
LRRC3	-0.23168	-0.65668
LRRC26	0.020478	-0.90861
TMEM132D-AS1	0	-0.88332
TSPAN8	0.15879	-1.03834
FLRT3	-0.28446	-0.58676
ZNF790-AS1	-0.72011	-0.14292
ARHGEF25	-0.08853	-0.75405
SH2D2A	-0.75468	-0.08345
PRR15	-0.23875	-0.59701
GREB1	-0.23269	-0.60184
PLD6	-0.18179	-0.65151
STXBP5-AS1	-0.80753	0
LY75-CD302	-0.10855	-0.6954
RARA	-0.21242	-0.5867
KCNQ2	-0.67265	-0.12467
GPRIN2	-0.12869	-0.66817
TMEM52	-0.0374	-0.75561
ABAT	-0.03565	-0.75259
PALM	-0.18903	-0.59506
ENSG00000289609	0.163751	-0.93894
GPCPD1	-0.72122	-0.04764
MECOM	-0.59858	-0.16446
RN7SL2	-0.96689	0.218303
FGFR4	-0.0494	-0.68557
CERS4	-0.0684	-0.66068
KCNK2	-0.1319	-0.59701
NRGN	-0.63148	-0.08852
ZNF132-DT	-0.07691	-0.63975
RASSF8	-0.11693	-0.59837
BNIP3	-0.06652	-0.64767
IGHD	0.308019	-1.01834
SLC9A3R2	-0.09322	-0.61263
SRPX	0	-0.70308
ZNF812P	-0.62449	-0.07716
ENSG00000249684	0.022267	-0.71008
ACKR3	-0.05538	-0.62929
FGFBP3	-0.62761	-0.05606
NTN4	0	-0.66866
C2CD2	0	-0.66684
ENSG00000282885	-0.90318	0.237843
IRS1	6.54e-06	-0.66204
RHEBL1	-0.64252	0.008919
C3orf70	-0.02542	-0.60414
SLC26A5-AS1	-0.62353	0
CXXC5	-0.01885	-0.59375
TAF1A-AS1	-0.59904	0.002319
ENSG00000259848	0	-0.58692
LINC02780	-0.58661	0
LINC00839	-0.58808	0.004585
SLC16A2	0.088548	-0.61527
CDKN2B	0.204253	-0.59225
ENSG00000287051	-0.62672	0.769533
ENSG00000285162	-0.20672	0.614252
CHN2	-0.19511	0.619651
C1QTNF3-AMACR	-0.18686	0.639698
TM4SF1	0.698278	-0.22302
AMACR	-0.19425	0.693349
STXBP5L	-0.22099	0.737168
ZNF814	-0.09147	0.608578
SPOCK1	-0.14411	0.680589
ENSG00000282840	0	0.585804
LIPH	0.609029	-0.01806
MSTO2P	-0.00626	0.59886
MUC13	0	0.595781
LINC02343	0.610645	0
NPL	0	0.613095
AGR2	-0.01914	0.634995
HPSE	0.029375	0.588809
PREX2	0.032429	0.589111
EGF	0.627024	0
SH3TC2	0	0.631043
ENSG00000289791	-0.03287	0.66967
ATP2A3	0.638265	0
VIM	-0.06879	0.717372
CYGB	0	0.648988
ETV4	0.002635	0.648479
ENSG00000230882	0.642763	0.016032
SLC6A12	0.681222	0
CDH18	0	0.690345
GATA3	0	0.692128
A2ML1	0.704038	0
GPC6	0.096164	0.611014
ZNF25	0.118907	0.591366
FGD5	0	0.719978
GPNMB	-0.14171	0.861698
RANBP3L	0.721165	0
TSPAN5	-0.131	0.863878
NEIL1	0.123468	0.610859
IER5L	0.061671	0.678537
PLEKHD1	0.606821	0.135559
PALM3	0.824056	-0.08134
ASPH	0.056046	0.687284
LINC01619	0	0.745896
DGKA	0.043984	0.702454
LINC02084	0	0.758177
FGFR1	0.138422	0.622188
DLX3	0.769091	0
BANK1	0	0.769176
PPP1R1B	0	0.772684
OLFM3	0	0.773347
TRG-AS1	0	0.775051
MYO1A	0	0.784525
NPTX2	0	0.786599
DSEL	0.061205	0.725797
KRT15	0	0.789884
CHGB	0.063797	0.729209
IFI44L	0	0.796474
ENSG00000264112	0.107636	0.695958
NR2F1	0.106935	0.697879
CAMK2D	0.144056	0.669213
PTGFR	0	0.815873
EEPD1	0.205784	0.611574
ST6GALNAC5	-0.20325	1.02165
LINC01213	0.627965	0.19213
GRIK3	0.234208	0.587542
ENSG00000254510	0	0.822313
BTG1-DT	0	0.824196
CSRP1	0.19334	0.63103
ITGA7	0.141728	0.685554
KCNK3	0.177671	0.657608
CES5AP1	0	0.836164
SNAPC1	0.161702	0.674464
KRT80	0	0.836179
ENSG00000279204	0	0.840373
TENT5A	0.239974	0.601888
GSTA3	-0.01343	0.859549
RIMS3	-0.08973	0.942842
KCNH6	-0.0729	0.931288
HOXC13	0.191486	0.669238
CD47	0.205382	0.67195
ETV5	0.215206	0.665856
SAP30	0.290836	0.593445
AQP1	0.233317	0.6518
FAM110B	0.200438	0.684848
ENSG00000288635	0.151141	0.738451
LRP1B	0	0.890162
YJEFN3	0.307077	0.590757
LINC01554	0	0.898955
ANKRD20A4P	0.190826	0.711527
ADGRG1	0.227672	0.676151
ENSG00000289810	0.123947	0.785054
ENSG00000257258	0.26863	0.640589
RPS6KA3	0.002885	0.913383
LIMCH1	0.173373	0.746814
PDZD7	0.310294	0.619871
PBLD	0.262171	0.668924
DUSP6	0.280876	0.652742
RBPMS	0.188992	0.746808
ALOX12B	0.316703	0.620698
NFATC4	0.206357	0.737996
EGLN3	0.620546	0.325483
ST7	0.138261	0.809184
PDE5A	0.266835	0.680783
CFAP70	0.364191	0.59579
CSGALNACT1	0	0.960324
FRMD3	0.718295	0.243679
SCPEP1	0.304721	0.661956
FAM111A	0.3053	0.667094
NAALADL2	0.254405	0.725487
PDE1A	0	0.981553
CLDN4	0.746061	0.238841
BAHCC1	0.369655	0.620686
BCAR3-AS1	0.641991	0.369724
ENSG00000258989	0.247488	0.767986
ODAM	0	1.01723
GCNT1	0.390007	0.627685
HOXC4	0.381823	0.637343
BCL3	0.701986	0.319863
RAB27B	0.119087	0.903762
RPS6KL1	0.218104	0.805106
ENSG00000286332	0	1.02769
CAMK2B	0.345206	0.684568
KLK1	0.390487	0.639582
STRIP2	0.438187	0.595854
MGLL	0.421838	0.612608
SLC15A2	0.336255	0.699103
PRICKLE2	0.73926	0.298626
ENSG00000258964	0.222576	0.82361
GPR35	0.311313	0.73675
CRABP1	0.223029	0.838825
CEMIP	0.32148	0.743715
GHRHR	0.32842	0.743886
GTF2H2B	0.237624	0.84069
GPC5	0	1.07984
SLC6A10P	0.365253	0.71933
CACNG4	0.172925	0.911907
PKDCC	0.384056	0.702676
GLYATL1	0.208493	0.88061
PKP1	0.797681	0.293544
AMD1	0.449784	0.647786
ENSG00000290149	0.154504	0.948976
ENSG00000280219	0	1.10627
GDNF-AS1	0.174118	0.935749
ENSG00000198555	0.313211	0.799089
FABP7	0	1.118
ANKRD22	0.687626	0.430634
MME	0.295824	0.835489
WNT7B	0.496164	0.647866
CLU	0.613816	0.53036
SLC40A1	0.334512	0.811844
CNTNAP3B	0.485655	0.662481
TCIM	0	1.14851
FAM27C	0.487208	0.668431
NEFH	0.796254	0.359587
EHF	0.365373	0.795761
ARSJ	0.183635	0.986295
TMEM45B	0.515034	0.659609
TFPI	0.306114	0.869712
DKK1	-0.20088	1.3844
LINC00622	0.488489	0.696349
FBN1	0.257072	0.935233
TNC	0.420578	0.772636
MSL3	0.347141	0.847257
POU2AF1	0.710688	0.487118
ABCC9	0.404628	0.793317
GTF2H2	0.350076	0.849967
FLNA	0.327685	0.87434
ENSG00000271810	0.382513	0.821656
HACD2	0.421993	0.794072
SLC9A3R1	0.583975	0.634016
DGKG	0.087746	1.13092
PRKCH	0.282899	0.943603
ANKRD33	0	1.22703
LRRC10B	0.63363	0.594288
ABCC2	0.300022	0.929913
KLK4	0.648545	0.584609
HSPB8	0.38991	0.844893
GBP1	0.387477	0.850062
AMBP	0.779466	0.461556
MISP	0.46152	0.781156
PDE4B	0.288147	0.964281
TRIM38	0.211504	1.04236
EPDR1	0.257868	0.998475
HIF1A	0.32356	0.935538
RHOC	0.352996	0.911849
FBN2	0	1.26696
PLA2G7	0.697853	0.574494
SDC1	0.555419	0.720887
PKIB	0.398002	0.878621
S100A11	0.52119	0.755719
PRRT2	0.509172	0.771856
GATA2	0.488593	0.795933
TNS3	0.46032	0.835802
CROT	0.578217	0.720691
SLC12A2	0.244864	1.05568
SGCZ	0	1.30225
TUBA5P	0.544869	0.758514
ENSG00000244468	1.09021	0.213294
ELL2	0.612036	0.693299
CMAS	0.436261	0.87498
RPL7AP45	0.449789	0.863905
AZGP1	0.566388	0.747572
KRT19	0.702845	0.613437
MTATP6P1	0.574245	0.754668
MAP1B	0.120982	1.20874
ZDHHC8P1	0.398335	0.931476
CD44	0.338879	0.993735
CRIP2	0.499317	0.834659
ABCA12	0.32316	1.01127
BASP1	0.771973	0.605553
ENSG00000262877	0.685076	0.694376
MMP16	0.380342	1.00648
CYP2C8	0.536005	0.854439
TNS4	0.575933	0.815715
ZNF710-AS1	0.543715	0.849323
NXPH2	0	1.41352
UBE2E3	0.261382	1.15259
TMEM131L	0.379113	1.04714
GULP1	0.272969	1.1551
ALPK3	0.872606	0.559156
IGFBP3	0.691077	0.740735
SEMA6A	0.359878	1.10552
COL5A2	0.155462	1.31868
PRUNE2	0.314023	1.1633
ARL4A	0.433921	1.05524
EPPK1	0.540979	0.949326
LPAR5	0.757628	0.751217
APOD	0.589688	0.926363
EBF1	0.363011	1.15528
CRYBG1	0.508493	1.01007
ARHGAP6	0.617699	0.903378
ENC1	0.517213	1.0051
ELF5	0.66961	0.86426
MTATP8P1	0.708986	0.826593
REG4	1.25166	0.28575
SESN3	0.432315	1.11196
DDIT4L	0.453407	1.09434
OTULINL	0.534735	1.01712
CYP4F23P	0.676327	0.8813
VASN	0.70415	0.855683
PEAK1	0.519998	1.05666
RNF43	0.747765	0.835498
ENSG00000289725	0.360092	1.24574
LRP2	0	1.62223
FLJ20021	0.29101	1.33342
HES7	0.689734	0.934961
S100A10	0.645223	0.987518
ARHGEF3	0.582012	1.0537
GDNF	0.579489	1.06325
PDK4	0.227478	1.42792
SFN	0.684822	0.977487
CLEC7A	0.751411	0.937607
BTG1	0.459018	1.23026
ANXA3	0	1.6927
ENSG00000271894	0.084879	1.61188
PPP3CA	0.533485	1.17691
IGFBP5	0.753111	0.961409
ATOH8	0.6191	1.10966
DPP10-AS1	0.593047	1.13798
ADIRF	0.708558	1.03256
ARHGAP20	0.603035	1.1568
ID2	0.606853	1.15704
WNT2	0.289008	1.47827
KCNC4	0.637064	1.16783
IL17REL	1.13698	0.675395
TSPAN1	0.959396	0.854024
SNCG	1.05287	0.76893
PCP4	0.42749	1.40411
STON1	0.653292	1.18405
HOXA13	0.2939	1.55977
SYT12	0.818979	1.03584
SYTL2	1.14694	0.708065
ENSG00000233251	0.09098	1.79463
MYH15	0.502987	1.40972
DMD	0.876235	1.04451
CCDC85A	-0.02903	1.95133
PRSS23	0.514717	1.41671
MYLK	0.307935	1.62988
VIL1	0.735574	1.21413
TUSC3	0.281627	1.70676
SMPDL3A	0.485483	1.50803
IGFBP1	0.569659	1.45396
CYP4F3	0.701506	1.34391
HGD	1.00566	1.05269
ID4	0.730066	1.33012
PLCD4	1.03592	1.08727
ITPRID2	0.511123	1.62749
PTHLH	0	2.15833
ID1	0.934544	1.23022
GLRX	0.52556	1.65512
GRIN3A	0.874403	1.38553
SEMA3C	1.02922	1.27196
MYOF	0.93207	1.39118
CERKL	0	2.36541
CBLN2	1.05955	1.33793
SLC9A2	1.00318	1.39659
RFX6	0	2.53597
MFSD2A	1.39203	1.18296
MYL9	0.786982	1.79205
EDNRA	0.37892	2.2143
TENM2	0	2.70283
CYP4F8	0.737538	2.01475
ZNF385B	0.768255	2.0413
ST8SIA1	1.608	1.29827
EDN2	1.053	1.93823
SCGN	1.00961	1.98644
TMPRSS2	1.20789	1.99724
MGP	1.59582	1.93106

## Sheet: Fig.2J
Rv1-WT
Days of treatment	Ctrl (FBS)			500nM SNX631 (FBS)			Ctrl (CSS)			500nM SNX631 (CSS)
0	0.1187	0.1256	0.1284	0.1288	0.133	0.1272	0.1312	0.1298	0.132	0.1334	0.1321	0.1298
2	0.507	0.403	0.442	0.351	0.299	0.286	0.364	0.156	0.364	0.208	0.104	0.26
4	1.612	1.638	1.573	1.391	1.222	1.456	0.949	0.819	1.17	0.793	0.702	0.871
6	5.382	5.291	6.058	3.822	3.965	3.861	3.263	2.886	3.25	1.768	2.041	1.781
dKO-19-8
Days of treatment	Ctrl (FBS)			500nM SNX631 (FBS)			Ctrl (CSS)			500nM SNX631 (CSS)
0	0.1187	0.1256	0.1284	0.1288	0.133	0.1272	0.1312	0.1298	0.132	0.1334	0.1321	0.1298
2	0.5537	0.5958	0.6102	0.5318	0.5866	0.5859	0.4972	0.5552	0.5455	0.5182	0.5485	0.5786
4	2.889	2.8446	3.0838	2.6774	2.8358	2.8484	1.9388	2.0574	2.039	1.8092	1.9398	1.8304
6	5.442	5.088	5.2476	4.4172	4.154	4.566	4.0212	4.106	3.9372	3.4612	3.5456	3.4136
dKO-19M-8M
Days of treatment	Ctrl (FBS)			500nM SNX631 (FBS)			Ctrl (CSS)			500nM SNX631 (CSS)
0	0.2227	0.2331	0.2321	0.2151	0.2463	0.2359	0.2285	0.2224	0.2245	0.2265	0.2256	0.2269
2	0.9846	0.9545	1.017	0.9475	0.976	0.9241	0.7948	0.802	0.8615	0.8069	0.7819	0.7308
4	3.2226	3.445	3.3544	3.2118	3.2828	3.2224	2.203	2.1576	2.1288	1.838	2.0246	2.075
6	4.6848	4.5936	4.5508	4.7116	4.8648	4.6604	3.9372	4.0644	4.0408	4.0236	4.0752	3.9236

## Sheet: Fig.2K
FBS
	Control				500nM SNX631
Rv1-Luc	11.34	13.35	11.67	12.39	10.47	10.92	10.47	10.86
dKO-V	7.84	6.349	7.07	6.993	5.929	6.314	7.98	8.05
dKO-8	12.12	12.48	12.12	11.766	10.02	9.54	9.108	9.72
dKO-8M	6.538	8.68	8.47	6.762	6.559	8.911	8.225	8.96
dKO-19	8.638	10.78	10.57	8.862	7.259	7.42	6.692	7.539
dKO-19M	11.28	9.06	11.58	11.22	13.56	13.2	9.9	9
CSS
	Control				500nM SNX631
Rv1-Luc	9.78	7.32	7.77	8.16	5.94	6	5.76	6.36
dKO-V	7.35	6.496	5.103	5.215	5.782	5.705	5.572	5.929
dKO-8	8.976	8.94	8.04	8.106	5.508	5.64	5.25	4.92
dKO-8M	6.118	5.25	5.25	5.782	4.795	5.943	5.516	4.669
dKO-19	6.538	8.68	8.47	6.762	5.481	4.683	5.516	6.3
dKO-19M	6.6	4.992	7.02	6.18	5.766	7.8	5.118	5.85

## Sheet: Fig.3A_1
Rv1-WT
days post inoculation	Int										Cas
0	0	0	0	0	0	0	0	0	0	0
10	77	166	121	104	106	110	117	124	78	131
14	238	512	344	294	169	289	263	314	146	258
17	402	673	673	479	209	505	482	601	127	438
21	853	1476	988	1341	382	1276	1252	784	415	1006
24	1470	1818	1545	1957	585	2093	1848	1576	466	1442
0											0	0	0	0	0	0	0	0	0	0
17											140.7	129.9	163.4	316.4	182.4	244	130.4	160.3	234.2	136
21											237.1	222.5	232.1	501.6	395.1	351.3	256.6	262.3	428.8	298.3
24											310.3	338.5	300	644.3	407.9	459.6	267.7	316.5	643.8	353.1
26											458	390.3	390.2	1010.7	639.8	679.3	414.8	515	842.7	563.7
28											497	471	519.7	1219.9	754.1	692.9	444.4	406.4	771	509.7
31											538.6	586.6	622.4	1565.5	730.3	720	664.2	462.4	930.3	620
35											673.7	717.9	667	1736.1	1127.1	702.5	685.6	876	1263.5	760.7
38											744.7	1189.8	1033.5	1988.3	1218.8	828.5	918.1	941	1534.5	1034.6
40											942.6	1143.1	1323.2	2692.4	1497.4	767.1	1162	1190.9	1533	988.6

## Sheet: Fig.3A_2
Rv1-Luc
days post inoculation	Int								Cas
0	0	0	0	0	0	0	0	0
10	140	146	147.994	103.968	127.651	141.267	112.527	86.528
13	211	244	203.35	119.7	125.1	130.388	178.827	104.247
17	251	363	359.734	509.846	555.078	595.35	401.244	218.05
20	364	506	465.75	731.575	707.455	785.023	498.149	302.679
24	473	654	1022.66	1002.53	1250	1108.8	787.852	611.585
27	559	784	1320.01	1224.17	1283.85	1094.15	990.413	911.905
0									0	0	0	0	0	0	0	0	0	0
10									78.821	129.762	138.6	89.5134	110.368	75.9375	123.547	100	67.968	105.119
14									281.845	190.448	372.642	178.267	171.474	119.487	174.958	154.824	150.528	167.578
18									507.556	406.29	546.299	453.005	330.672	241.937	320.834	291.389	239.928	339.2
21									834.482	668.25	970.279	724.013	517.495	283.71	458.615	481.159	382.003	471.825
23									1064.8	828.79	1321.35	1176.96	679.778	377.58	749.25	699.38	515.986	600
25									1400.52	866.4	1481.68	1621.09	638.144	463.851	776.994	763.821	654.217	692.224

[truncated: 113 more sheets: Fig.3A_3, Fig.3A-4, Fig.3A_5, Fig.3A_6, Fig.3A_7, Fig.3A_8, Fig.3B_1, Fig.3B_2, Fig.3B_3, Fig.3B_4, Fig.4B_1, Fig.4B_2, Fig.4B_3, Fig.4C_1, Fig.4C_2, Fig.4C_3, Fig.4D_1, Fig.4D_2, Fig.4F_1, Fig.4F_2 …]
